# Supplementary material for: [(Z)-N-(2-Chloro­phen­yl)-O-methyl­thio­carbamato-κS](triphenyl­phosphine-κP)gold(I)
Source: Acta Crystallogr Sect E Struct Rep Online. 2009 Nov 21;65(Pt 12):m1646. doi: 10.1107/S160053680904906X (PMC2971876; doi:10.1107/S160053680904906X)
Supplement: Supplementary file 1 [file e-65-m1646-sup1.cif]

##############################################################################
###                                                                        ###
###        Electronic paper (Acta Crystallographica Section E)             ###
###                                                                        ###
##############################################################################
#                                                                            #
# This CIF contains the data in a paper accepted for publication in Acta     #
# Crystallographica Section E. It conforms to the requirements of Notes      #
# for Authors for Section E, and has been peer reviewed under the auspices   #
# of the IUCr Commission on Journals.                                        #
#                                                                            #
# Full details of the Crystallographic Information File format               #
# are given in the paper "The Crystallographic Information File (CIF):       #
# a New Standard Archive File for Crystallography" by S. R. Hall, F. H.      #
# Allen and I. D. Brown [Acta Cryst. (1991), A47, 655-685].                  #
#                                                                            #
# The current version of the core CIF dictionary is obtainable from          #
# ftp://ftp.iucr.org/pub/cif_core.dic. The current version number is 2.4.    #
#                                                                            #
# Software is freely available for graphical display of the structure(s) in  #
# this CIF.  For information consult the CIF home page http://www.iucr.org/  #
# cif/home.html                                                              #
#                                                                            #
# This file may be used for bona fide research purposes within the           #
# scientific community so long as proper attribution is given to the journal # 
# article from which it was obtained.                                        #
#                                                                            #
##############################################################################
                                             
data_global
_audit_creation_method     SHELXL-97
_journal_date_recd_electronic     2009-11-17
_journal_date_accepted     2009-11-18
_journal_name_full     'Acta Crystallographica, Section E'
_journal_year     2009
_journal_volume     65
_journal_issue     12
_journal_page_first     m1646
_journal_page_last     m1646
_journal_paper_category     QM
_journal_coeditor_code     HB5235
_publ_contact_author_name     ' Edward RT Tiekink '
_publ_contact_author_address
;
Department of Chemistry, University of Malaya,
50603 Kuala Lumpur, Malaysia
;
_publ_contact_author_email
;
edward.tiekink@gmail.com
;
_publ_contact_author_fax     ' +60 3 7967 4193 '
_publ_contact_author_phone     ' +60 3 7967 6775 '
_publ_section_title
;\
[(<i>Z</i>)-<i>N</i>-(2-Chlorophenyl)-<i>O</i>-methylthiocarbamato-\k<i>S</i>]\
(triphenylphosphine-\k<i>P</i>)gold(I)
;
loop_
    _publ_author_name
    _publ_author_footnote
    _publ_author_address
    'Tadbuppa, Primjira P.' .
;
Department of Chemistry,
National University of Singapore, Singapore 117543
;
    'Tiekink, Edward R. T.' .
;
Department of Chemistry, University of Malaya,
50603 Kuala Lumpur, Malaysia
;
data_I
_audit_creation_method     SHELXL-97
_chemical_name_systematic
;
[(<i>Z</i>)-<i>N</i>-(2-Chlorophenyl)-<i>O</i>-methylthiocarbamato-
\k<i>S</i>](triphenylphosphine-\k<i>P</i>)gold(I)
;
_chemical_name_common     ?
_chemical_formula_moiety     'C26 H22 Au Cl N O P S'
_chemical_formula_sum     'C26 H22 Au Cl N O P S'
_chemical_formula_iupac     '[Au (C8 H7 Cl N O S) (C18 H15 P)]'
_chemical_formula_weight     659.89
_chemical_melting_point     ?
_symmetry_cell_setting     monoclinic
_symmetry_space_group_name_H-M     'P 21/n'
_symmetry_space_group_name_Hall     '-P 2yn'
loop_
    _symmetry_equiv_pos_as_xyz
    'x, y, z'
    '-x+1/2, y+1/2, -z+1/2'
    '-x, -y, -z'
    'x-1/2, -y-1/2, z-1/2'
_cell_length_a     8.9388(5)
_cell_length_b     26.2804(15)
_cell_length_c     10.3233(6)
_cell_angle_alpha     90
_cell_angle_beta     96.5990(10)
_cell_angle_gamma     90
_cell_volume     2409.0(2)
_cell_formula_units_Z     4
_cell_measurement_reflns_used     3828
_cell_measurement_theta_min     2.4
_cell_measurement_theta_max     24.2
_cell_measurement_temperature     223(2)
_exptl_crystal_description     block
_exptl_crystal_colour     colourless
_exptl_crystal_size_max     0.13
_exptl_crystal_size_mid     0.10
_exptl_crystal_size_min     0.07
_exptl_crystal_density_diffrn     1.819
_exptl_crystal_density_meas     ?
_exptl_crystal_density_method     'not measured'
_exptl_crystal_F_000     1280
_exptl_absorpt_coefficient_mu     6.390
_exptl_absorpt_correction_type     'multi-scan'
_exptl_absorpt_process_details     '(SADABS; Bruker, 2000)'
_exptl_absorpt_correction_T_min     0.521
_exptl_absorpt_correction_T_max     1
_diffrn_ambient_temperature     223(2)
_diffrn_radiation_type     MoK\a
_diffrn_radiation_wavelength     0.71069
_diffrn_radiation_source     'fine-focus sealed tube'
_diffrn_radiation_monochromator     graphite
_diffrn_measurement_device_type     'Bruker SMART CCD'
_diffrn_measurement_method     '\w scans'
_diffrn_detector_area_resol_mean     ?
_diffrn_reflns_number     17015
_diffrn_reflns_av_R_equivalents     0.047
_diffrn_reflns_av_sigmaI/netI     0.053
_diffrn_reflns_theta_min     1.6
_diffrn_reflns_theta_max     27.5
_diffrn_reflns_theta_full     27.5
_diffrn_measured_fraction_theta_max     0.998
_diffrn_measured_fraction_theta_full     0.998
_diffrn_reflns_limit_h_min     -11
_diffrn_reflns_limit_h_max     10
_diffrn_reflns_limit_k_min     -34
_diffrn_reflns_limit_k_max     33
_diffrn_reflns_limit_l_min     -13
_diffrn_reflns_limit_l_max     12
_diffrn_standards_number     0
_diffrn_standards_interval_count     ?
_diffrn_standards_interval_time     ?
_diffrn_standards_decay_%     0
_refine_special_details
;
Refinement of <i>F</i>^2^ against ALL reflections. The weighted <i>R</i>-factor
<i>wR</i> and goodness of fit <i>S</i> are based on <i>F</i>^2^, conventional
<i>R</i>-factors <i>R</i> are based on <i>F</i>, with <i>F</i> set to zero for
negative <i>F</i>^2^. The threshold expression of <i>F</i>^2^ >
2\s(<i>F</i>^2^) is used only for calculating <i>R</i>-factors(gt) <i>etc</i>.
and is not relevant to the choice of reflections for refinement.
<i>R</i>-factors based on <i>F</i>^2^ are statistically about twice as large
as those based on <i>F</i>, and <i>R</i>- factors based on ALL data will be
even larger.
;
_reflns_number_total     5537
_reflns_number_gt     4400
_reflns_threshold_expression     I>2\s(I)
_refine_ls_structure_factor_coef     Fsqd
_refine_ls_matrix_type     full
_refine_ls_R_factor_all     0.047
_refine_ls_R_factor_gt     0.032
_refine_ls_wR_factor_gt     0.066
_refine_ls_wR_factor_ref     0.085
_refine_ls_goodness_of_fit_ref     1.04
_refine_ls_restrained_S_all     1.04
_refine_ls_number_reflns     5537
_refine_ls_number_parameters     290
_refine_ls_number_restraints     0
_refine_ls_hydrogen_treatment     constr
_refine_ls_weighting_scheme     calc
_refine_ls_weighting_details
                 'calc w=1/[\s^2^(Fo^2^)+(0.0379P)^2^] where P=(Fo^2^+2Fc^2^)/3'
_atom_sites_solution_hydrogens     geom
_atom_sites_solution_primary     direct
_atom_sites_solution_secondary     difmap
_refine_ls_shift/su_max     ?
_refine_ls_shift/su_max_lt     0.001
_refine_ls_shift/su_mean     0.000
_refine_diff_density_max     1.17
_refine_diff_density_min     -0.54
_refine_ls_extinction_method     none
_refine_ls_extinction_coef     ?
loop_
    _atom_type_symbol
    _atom_type_description
    _atom_type_scat_dispersion_real
    _atom_type_scat_dispersion_imag
    _atom_type_scat_source
    'C' 'C' 0.0033 0.0016
                         'International Tables Vol C Tables 4.2.6.8 and 6.1.1.4'
    'H' 'H' 0.0000 0.0000
                         'International Tables Vol C Tables 4.2.6.8 and 6.1.1.4'
    'Au' 'Au' -2.0133 8.8022
                         'International Tables Vol C Tables 4.2.6.8 and 6.1.1.4'
    'N' 'N' 0.0061 0.0033
                         'International Tables Vol C Tables 4.2.6.8 and 6.1.1.4'
    'O' 'O' 0.0106 0.0060
                         'International Tables Vol C Tables 4.2.6.8 and 6.1.1.4'
    'P' 'P' 0.1023 0.0942
                         'International Tables Vol C Tables 4.2.6.8 and 6.1.1.4'
    'S' 'S' 0.1246 0.1234
                         'International Tables Vol C Tables 4.2.6.8 and 6.1.1.4'
    'Cl' 'Cl' 0.1484 0.1585
                         'International Tables Vol C Tables 4.2.6.8 and 6.1.1.4'
_computing_data_collection     'SMART (Bruker, 2000)'
_computing_cell_refinement     'SAINT (Bruker, 2000)'
_computing_data_reduction     'SHELXTL (Bruker, 2000)'
_computing_structure_solution
                            'PATTY in DIRDIF92 (Beurskens <i>et al.</i>,  1992)'
_computing_structure_refinement     'SHELXL97 (Sheldrick, 2008)'
_computing_molecular_graphics     'DIAMOND (Brandenburg, 2006)'
_computing_publication_material     'publCIF (Westrip, 2009)'
loop_
    _atom_site_type_symbol
    _atom_site_label
    _atom_site_fract_x
    _atom_site_fract_y
    _atom_site_fract_z
    _atom_site_U_iso_or_equiv
    _atom_site_adp_type
    _atom_site_calc_flag
    _atom_site_refinement_flags
    _atom_site_occupancy
    _atom_site_disorder_assembly
    _atom_site_disorder_group
    Au Au 0.24654(2) 0.102793(8) 0.096786(18) 0.02961(8) Uani d . 1 . .
    Cl Cl1 0.89614(16) 0.17339(6) -0.09989(13) 0.0446(3) Uani d . 1 . .
    S S1 0.37239(14) 0.14902(5) -0.04703(12) 0.0313(3) Uani d . 1 . .
    P P1 0.13681(14) 0.06089(5) 0.25093(12) 0.0267(3) Uani d . 1 . .
    O O1 0.5076(4) 0.16834(14) 0.1853(3) 0.0349(9) Uani d . 1 . .
    N N1 0.6237(5) 0.20523(16) 0.0254(4) 0.0320(10) Uani d . 1 . .
    C C1 0.5160(5) 0.17848(19) 0.0581(5) 0.0283(11) Uani d . 1 . .
    C C2 0.6239(6) 0.22061(19) -0.1058(5) 0.0299(11) Uani d . 1 . .
    C C3 0.7475(5) 0.21050(19) -0.1725(5) 0.0301(11) Uani d . 1 . .
    C C4 0.7550(6) 0.2287(2) -0.2976(5) 0.0390(13) Uani d . 1 . .
    H H4 0.8395 0.2213 -0.3407 0.047 Uiso calc R 1 . .
    C C5 0.6403(7) 0.2573(2) -0.3584(5) 0.0405(13) Uani d . 1 . .
    H H5 0.6450 0.2697 -0.4432 0.049 Uiso calc R 1 . .
    C C6 0.5180(6) 0.2676(2) -0.2937(6) 0.0428(14) Uani d . 1 . .
    H H6 0.4379 0.2869 -0.3356 0.051 Uiso calc R 1 . .
    C C7 0.5101(6) 0.2503(2) -0.1685(5) 0.0384(13) Uani d . 1 . .
    H H7 0.4265 0.2589 -0.1253 0.046 Uiso calc R 1 . .
    C C8 0.6204(7) 0.1907(3) 0.2779(5) 0.0468(15) Uani d . 1 . .
    H H8A 0.7169 0.1748 0.2702 0.070 Uiso calc R 1 . .
    H H8B 0.5936 0.1855 0.3653 0.070 Uiso calc R 1 . .
    H H8C 0.6271 0.2268 0.2608 0.070 Uiso calc R 1 . .
    C C9 0.1331(5) 0.10132(18) 0.3935(5) 0.0273(10) Uani d . 1 . .
    C C10 0.2482(6) 0.1366(2) 0.4224(5) 0.0366(13) Uani d . 1 . .
    H H10 0.3225 0.1407 0.3658 0.044 Uiso calc R 1 . .
    C C11 0.2530(6) 0.1655(2) 0.5335(6) 0.0444(14) Uani d . 1 . .
    H H11 0.3326 0.1885 0.5538 0.053 Uiso calc R 1 . .
    C C12 0.1430(7) 0.1611(2) 0.6157(6) 0.0441(15) Uani d . 1 . .
    H H12 0.1479 0.1806 0.6923 0.053 Uiso calc R 1 . .
    C C13 0.0248(7) 0.1275(2) 0.5843(6) 0.0454(15) Uani d . 1 . .
    H H13 -0.0527 0.1253 0.6384 0.055 Uiso calc R 1 . .
    C C14 0.0199(6) 0.0975(2) 0.4747(5) 0.0379(13) Uani d . 1 . .
    H H14 -0.0599 0.0745 0.4547 0.045 Uiso calc R 1 . .
    C C15 0.2397(5) 0.00408(19) 0.3076(5) 0.0301(11) Uani d . 1 . .
    C C16 0.2844(6) -0.0052(2) 0.4394(5) 0.0386(13) Uani d . 1 . .
    H H16 0.2640 0.0185 0.5031 0.046 Uiso calc R 1 . .
    C C17 0.3602(7) -0.0506(2) 0.4751(7) 0.0510(16) Uani d . 1 . .
    H H17 0.3904 -0.0572 0.5637 0.061 Uiso calc R 1 . .
    C C18 0.3912(7) -0.0857(2) 0.3836(8) 0.0551(18) Uani d . 1 . .
    H H18 0.4414 -0.1161 0.4095 0.066 Uiso calc R 1 . .
    C C19 0.3488(7) -0.0762(2) 0.2546(7) 0.0526(17) Uani d . 1 . .
    H H19 0.3709 -0.1001 0.1917 0.063 Uiso calc R 1 . .
    C C20 0.2728(6) -0.0314(2) 0.2154(6) 0.0422(14) Uani d . 1 . .
    H H20 0.2440 -0.0253 0.1263 0.051 Uiso calc R 1 . .
    C C21 -0.0550(5) 0.03955(19) 0.2088(4) 0.0262(10) Uani d . 1 . .
    C C22 -0.1585(6) 0.0739(2) 0.1473(5) 0.0367(13) Uani d . 1 . .
    H H22 -0.1274 0.1065 0.1245 0.044 Uiso calc R 1 . .
    C C23 -0.3071(6) 0.0596(3) 0.1200(6) 0.0470(15) Uani d . 1 . .
    H H23 -0.3778 0.0830 0.0807 0.056 Uiso calc R 1 . .
    C C24 -0.3536(6) 0.0114(3) 0.1495(6) 0.0462(15) Uani d . 1 . .
    H H24 -0.4551 0.0020 0.1294 0.055 Uiso calc R 1 . .
    C C25 -0.2516(6) -0.0228(2) 0.2083(6) 0.0449(14) Uani d . 1 . .
    H H25 -0.2829 -0.0558 0.2283 0.054 Uiso calc R 1 . .
    C C26 -0.1020(6) -0.0087(2) 0.2384(5) 0.0332(12) Uani d . 1 . .
    H H26 -0.0322 -0.0321 0.2791 0.040 Uiso calc R 1 . .
loop_
    _atom_site_aniso_label
    _atom_site_aniso_U_11
    _atom_site_aniso_U_22
    _atom_site_aniso_U_33
    _atom_site_aniso_U_12
    _atom_site_aniso_U_13
    _atom_site_aniso_U_23
    Au 0.02941(12) 0.03086(12) 0.02991(12) -0.00652(9) 0.00915(8) 0.00018(9)
    Cl1 0.0407(8) 0.0589(10) 0.0340(7) 0.0071(7) 0.0033(6) -0.0004(7)
    S1 0.0317(7) 0.0374(8) 0.0257(6) -0.0082(6) 0.0074(5) 0.0005(5)
    P1 0.0265(7) 0.0255(7) 0.0290(7) -0.0051(5) 0.0073(5) -0.0014(5)
    O1 0.035(2) 0.045(2) 0.0252(19) -0.0108(17) 0.0040(15) 0.0024(16)
    N1 0.030(2) 0.032(3) 0.035(2) -0.0076(19) 0.0042(19) -0.0003(19)
    C1 0.026(2) 0.032(3) 0.028(3) -0.001(2) 0.006(2) -0.004(2)
    C2 0.032(3) 0.029(3) 0.029(3) -0.009(2) 0.004(2) -0.001(2)
    C3 0.032(3) 0.027(3) 0.030(3) -0.009(2) 0.001(2) 0.000(2)
    C4 0.038(3) 0.045(3) 0.036(3) -0.008(3) 0.012(2) -0.004(3)
    C5 0.054(4) 0.037(3) 0.031(3) -0.006(3) 0.008(3) 0.008(2)
    C6 0.045(3) 0.034(3) 0.049(4) -0.001(3) 0.003(3) 0.013(3)
    C7 0.036(3) 0.034(3) 0.046(3) -0.003(2) 0.010(3) 0.008(3)
    C8 0.050(4) 0.060(4) 0.029(3) -0.018(3) -0.003(3) 0.001(3)
    C9 0.026(3) 0.025(3) 0.031(3) 0.002(2) 0.004(2) 0.002(2)
    C10 0.031(3) 0.036(3) 0.043(3) -0.003(2) 0.003(2) -0.005(2)
    C11 0.040(3) 0.039(3) 0.052(4) -0.006(3) -0.004(3) -0.014(3)
    C12 0.060(4) 0.034(3) 0.036(3) 0.012(3) -0.002(3) -0.006(3)
    C13 0.062(4) 0.037(3) 0.040(3) 0.007(3) 0.020(3) 0.000(3)
    C14 0.042(3) 0.035(3) 0.039(3) -0.007(3) 0.015(3) -0.003(2)
    C15 0.020(2) 0.029(3) 0.041(3) -0.006(2) 0.006(2) -0.003(2)
    C16 0.033(3) 0.040(3) 0.042(3) 0.000(2) -0.001(2) -0.002(3)
    C17 0.040(3) 0.044(4) 0.065(4) 0.000(3) -0.009(3) 0.013(3)
    C18 0.037(4) 0.035(3) 0.093(6) 0.011(3) 0.004(3) 0.009(4)
    C19 0.043(4) 0.041(4) 0.078(5) 0.004(3) 0.023(3) -0.009(3)
    C20 0.037(3) 0.041(3) 0.050(4) -0.001(3) 0.010(3) -0.006(3)
    C21 0.022(2) 0.033(3) 0.024(2) -0.003(2) 0.0043(19) -0.004(2)
    C22 0.037(3) 0.033(3) 0.039(3) 0.000(2) 0.003(2) 0.005(2)
    C23 0.033(3) 0.058(4) 0.050(4) 0.009(3) 0.001(3) 0.004(3)
    C24 0.024(3) 0.071(5) 0.043(3) -0.007(3) 0.001(2) -0.009(3)
    C25 0.044(3) 0.043(3) 0.047(4) -0.020(3) 0.001(3) 0.000(3)
    C26 0.028(3) 0.031(3) 0.039(3) -0.005(2) -0.004(2) 0.006(2)
_geom_special_details
;
All s.u.'s (except the s.u. in the dihedral angle between two l.s. planes) are
estimated using the full covariance matrix. The cell s.u.'s are taken into
account individually in the estimation of s.u.'s in distances, angles and
torsion angles; correlations between s.u.'s in cell parameters are only used
when they are defined by crystal symmetry. An approximate (isotropic)
treatment of cell s.u.'s is used for estimating s.u.'s involving l.s. planes.
;
loop_
    _geom_bond_atom_site_label_1
    _geom_bond_atom_site_label_2
    _geom_bond_site_symmetry_2
    _geom_bond_distance
    _geom_bond_publ_flag
    Au S1 . 2.3086(12) y
    Au P1 . 2.2508(12) y
    Cl1 C3 . 1.746(5) ?
    S1 C1 . 1.762(5) ?
    P1 C21 . 1.809(5) ?
    P1 C15 . 1.815(5) ?
    P1 C9 . 1.819(5) ?
    O1 C1 . 1.350(6) ?
    O1 C8 . 1.433(6) ?
    N1 C1 . 1.269(6) ?
    N1 C2 . 1.414(6) ?
    C2 C7 . 1.383(7) ?
    C2 C3 . 1.393(7) ?
    C3 C4 . 1.385(7) ?
    C4 C5 . 1.365(8) ?
    C4 H4 . 0.9400 ?
    C5 C6 . 1.372(8) ?
    C5 H5 . 0.9400 ?
    C6 C7 . 1.380(7) ?
    C6 H6 . 0.9400 ?
    C7 H7 . 0.9400 ?
    C8 H8A . 0.9700 ?
    C8 H8B . 0.9700 ?
    C8 H8C . 0.9700 ?
    C9 C14 . 1.390(7) ?
    C9 C10 . 1.391(7) ?
    C10 C11 . 1.372(7) ?
    C10 H10 . 0.9400 ?
    C11 C12 . 1.376(8) ?
    C11 H11 . 0.9400 ?
    C12 C13 . 1.386(8) ?
    C12 H12 . 0.9400 ?
    C13 C14 . 1.376(8) ?
    C13 H13 . 0.9400 ?
    C14 H14 . 0.9400 ?
    C15 C20 . 1.389(7) ?
    C15 C16 . 1.395(7) ?
    C16 C17 . 1.400(8) ?
    C16 H16 . 0.9400 ?
    C17 C18 . 1.371(9) ?
    C17 H17 . 0.9400 ?
    C18 C19 . 1.365(9) ?
    C18 H18 . 0.9400 ?
    C19 C20 . 1.396(8) ?
    C19 H19 . 0.9400 ?
    C20 H20 . 0.9400 ?
    C21 C26 . 1.380(7) ?
    C21 C22 . 1.393(7) ?
    C22 C23 . 1.378(8) ?
    C22 H22 . 0.9400 ?
    C23 C24 . 1.378(9) ?
    C23 H23 . 0.9400 ?
    C24 C25 . 1.372(8) ?
    C24 H24 . 0.9400 ?
    C25 C26 . 1.388(7) ?
    C25 H25 . 0.9400 ?
    C26 H26 . 0.9400 ?
loop_
    _geom_angle_atom_site_label_1
    _geom_angle_atom_site_label_2
    _geom_angle_atom_site_label_3
    _geom_angle_site_symmetry_1
    _geom_angle_site_symmetry_3
    _geom_angle
    _geom_angle_publ_flag
    P1 Au S1 . . 175.09(5) ?
    C1 S1 Au . . 102.08(17) ?
    C21 P1 C15 . . 104.7(2) ?
    C21 P1 C9 . . 105.7(2) ?
    C15 P1 C9 . . 106.0(2) ?
    C21 P1 Au . . 117.37(16) ?
    C15 P1 Au . . 112.61(16) ?
    C9 P1 Au . . 109.65(16) ?
    C1 O1 C8 . . 117.1(4) ?
    C1 N1 C2 . . 119.9(4) ?
    N1 C1 O1 . . 119.8(4) ?
    N1 C1 S1 . . 126.9(4) ?
    O1 C1 S1 . . 113.2(3) ?
    C7 C2 C3 . . 117.3(5) ?
    C7 C2 N1 . . 121.8(5) ?
    C3 C2 N1 . . 120.5(5) ?
    C4 C3 C2 . . 121.4(5) ?
    C4 C3 Cl1 . . 118.5(4) ?
    C2 C3 Cl1 . . 120.1(4) ?
    C5 C4 C3 . . 120.3(5) ?
    C5 C4 H4 . . 119.9 ?
    C3 C4 H4 . . 119.9 ?
    C4 C5 C6 . . 119.0(5) ?
    C4 C5 H5 . . 120.5 ?
    C6 C5 H5 . . 120.5 ?
    C5 C6 C7 . . 121.3(5) ?
    C5 C6 H6 . . 119.3 ?
    C7 C6 H6 . . 119.3 ?
    C6 C7 C2 . . 120.7(5) ?
    C6 C7 H7 . . 119.7 ?
    C2 C7 H7 . . 119.7 ?
    O1 C8 H8A . . 109.5 ?
    O1 C8 H8B . . 109.5 ?
    H8A C8 H8B . . 109.5 ?
    O1 C8 H8C . . 109.5 ?
    H8A C8 H8C . . 109.5 ?
    H8B C8 H8C . . 109.5 ?
    C14 C9 C10 . . 119.4(5) ?
    C14 C9 P1 . . 121.9(4) ?
    C10 C9 P1 . . 118.7(4) ?
    C11 C10 C9 . . 119.9(5) ?
    C11 C10 H10 . . 120.1 ?
    C9 C10 H10 . . 120.1 ?
    C10 C11 C12 . . 120.9(5) ?
    C10 C11 H11 . . 119.5 ?
    C12 C11 H11 . . 119.5 ?
    C11 C12 C13 . . 119.3(5) ?
    C11 C12 H12 . . 120.4 ?
    C13 C12 H12 . . 120.4 ?
    C14 C13 C12 . . 120.5(5) ?
    C14 C13 H13 . . 119.7 ?
    C12 C13 H13 . . 119.7 ?
    C13 C14 C9 . . 119.9(5) ?
    C13 C14 H14 . . 120.1 ?
    C9 C14 H14 . . 120.1 ?
    C20 C15 C16 . . 119.4(5) ?
    C20 C15 P1 . . 118.1(4) ?
    C16 C15 P1 . . 122.5(4) ?
    C15 C16 C17 . . 118.8(5) ?
    C15 C16 H16 . . 120.6 ?
    C17 C16 H16 . . 120.6 ?
    C18 C17 C16 . . 121.4(6) ?
    C18 C17 H17 . . 119.3 ?
    C16 C17 H17 . . 119.3 ?
    C19 C18 C17 . . 119.6(6) ?
    C19 C18 H18 . . 120.2 ?
    C17 C18 H18 . . 120.2 ?
    C18 C19 C20 . . 120.6(6) ?
    C18 C19 H19 . . 119.7 ?
    C20 C19 H19 . . 119.7 ?
    C15 C20 C19 . . 120.2(6) ?
    C15 C20 H20 . . 119.9 ?
    C19 C20 H20 . . 119.9 ?
    C26 C21 C22 . . 119.6(5) ?
    C26 C21 P1 . . 122.4(4) ?
    C22 C21 P1 . . 118.1(4) ?
    C23 C22 C21 . . 119.4(5) ?
    C23 C22 H22 . . 120.3 ?
    C21 C22 H22 . . 120.3 ?
    C22 C23 C24 . . 120.9(6) ?
    C22 C23 H23 . . 119.5 ?
    C24 C23 H23 . . 119.5 ?
    C25 C24 C23 . . 119.9(5) ?
    C25 C24 H24 . . 120.1 ?
    C23 C24 H24 . . 120.1 ?
    C24 C25 C26 . . 119.9(5) ?
    C24 C25 H25 . . 120.1 ?
    C26 C25 H25 . . 120.1 ?
    C21 C26 C25 . . 120.4(5) ?
    C21 C26 H26 . . 119.8 ?
    C25 C26 H26 . . 119.8 ?
loop_
    _geom_torsion_atom_site_label_1
    _geom_torsion_atom_site_label_2
    _geom_torsion_atom_site_label_3
    _geom_torsion_atom_site_label_4
    _geom_torsion_site_symmetry_1
    _geom_torsion_site_symmetry_2
    _geom_torsion_site_symmetry_3
    _geom_torsion_site_symmetry_4
    _geom_torsion
    _geom_torsion_publ_flag
    C2 N1 C1 O1 . . . . -173.1(4) ?
    C2 N1 C1 S1 . . . . 10.0(7) ?
    C8 O1 C1 N1 . . . . 2.5(7) ?
    C8 O1 C1 S1 . . . . 179.8(4) ?
    Au S1 C1 N1 . . . . 174.2(4) ?
    Au S1 C1 O1 . . . . -2.9(4) ?
    C1 N1 C2 C7 . . . . 60.3(7) ?
    C1 N1 C2 C3 . . . . -126.3(5) ?
    C7 C2 C3 C4 . . . . -1.1(7) ?
    N1 C2 C3 C4 . . . . -174.9(5) ?
    C7 C2 C3 Cl1 . . . . 179.8(4) ?
    N1 C2 C3 Cl1 . . . . 6.1(7) ?
    C2 C3 C4 C5 . . . . 0.1(8) ?
    Cl1 C3 C4 C5 . . . . 179.2(4) ?
    C3 C4 C5 C6 . . . . 0.0(9) ?
    C4 C5 C6 C7 . . . . 1.0(9) ?
    C5 C6 C7 C2 . . . . -2.0(9) ?
    C3 C2 C7 C6 . . . . 2.1(8) ?
    N1 C2 C7 C6 . . . . 175.7(5) ?
    C21 P1 C9 C14 . . . . 22.3(5) ?
    C15 P1 C9 C14 . . . . -88.5(5) ?
    Au P1 C9 C14 . . . . 149.7(4) ?
    C21 P1 C9 C10 . . . . -158.4(4) ?
    C15 P1 C9 C10 . . . . 90.8(4) ?
    Au P1 C9 C10 . . . . -31.0(5) ?
    C14 C9 C10 C11 . . . . 3.2(8) ?
    P1 C9 C10 C11 . . . . -176.1(4) ?
    C9 C10 C11 C12 . . . . -1.8(9) ?
    C10 C11 C12 C13 . . . . -0.9(9) ?
    C11 C12 C13 C14 . . . . 2.3(9) ?
    C12 C13 C14 C9 . . . . -0.9(9) ?
    C10 C9 C14 C13 . . . . -1.8(8) ?
    P1 C9 C14 C13 . . . . 177.5(4) ?
    C21 P1 C15 C20 . . . . 74.9(4) ?
    C9 P1 C15 C20 . . . . -173.6(4) ?
    Au P1 C15 C20 . . . . -53.7(4) ?
    C21 P1 C15 C16 . . . . -104.3(4) ?
    C9 P1 C15 C16 . . . . 7.2(5) ?
    Au P1 C15 C16 . . . . 127.1(4) ?
    C20 C15 C16 C17 . . . . -0.7(8) ?
    P1 C15 C16 C17 . . . . 178.4(4) ?
    C15 C16 C17 C18 . . . . 0.1(9) ?
    C16 C17 C18 C19 . . . . 0.6(10) ?
    C17 C18 C19 C20 . . . . -0.7(10) ?
    C16 C15 C20 C19 . . . . 0.6(8) ?
    P1 C15 C20 C19 . . . . -178.6(4) ?
    C18 C19 C20 C15 . . . . 0.1(9) ?
    C15 P1 C21 C26 . . . . 9.0(5) ?
    C9 P1 C21 C26 . . . . -102.7(4) ?
    Au P1 C21 C26 . . . . 134.7(4) ?
    C15 P1 C21 C22 . . . . -172.6(4) ?
    C9 P1 C21 C22 . . . . 75.7(4) ?
    Au P1 C21 C22 . . . . -46.9(4) ?
    C26 C21 C22 C23 . . . . 1.7(8) ?
    P1 C21 C22 C23 . . . . -176.7(4) ?
    C21 C22 C23 C24 . . . . -1.8(9) ?
    C22 C23 C24 C25 . . . . 0.8(9) ?
    C23 C24 C25 C26 . . . . 0.3(9) ?
    C22 C21 C26 C25 . . . . -0.6(8) ?
    P1 C21 C26 C25 . . . . 177.7(4) ?
    C24 C25 C26 C21 . . . . -0.3(8) ?
