# Supplementary material for: [(Z)-N-(2-Chloro­phen­yl)-O-methyl­thio­carbamato-κS](triphenyl­phosphine-κP)gold(I)
Source: Acta Crystallogr Sect E Struct Rep Online. 2009 Nov 21;65(Pt 12):m1646. doi: 10.1107/S160053680904906X (PMC2971876; doi:10.1107/S160053680904906X)
Supplement: Supplementary file 2 [file e-65-m1646-Isup2.hkl]

#
# h,k,l, Fc-squared, Fo-squared, sigma(Fo-squared) and status flag
#
data_I
_shelx_title '  Template texray.inf'
_shelx_refln_list_code          4
_shelx_F_calc_maximum      346.34
_exptl_crystal_F_000      1280.00
_reflns_d_resolution_high  0.7696
 
loop_
 _symmetry_equiv_pos_as_xyz
 'x, y, z'
 '-x+1/2, y+1/2, -z+1/2'
 '-x, -y, -z'
 'x-1/2, -y-1/2, z-1/2'
 
_cell_length_a     8.9388
_cell_length_b    26.2804
_cell_length_c    10.3233
_cell_angle_alpha  90.000
_cell_angle_beta   96.599
_cell_angle_gamma  90.000
 
_shelx_F_squared_multiplier     1.000
 
loop_
 _refln_index_h
 _refln_index_k
 _refln_index_l
 _refln_F_squared_calc
 _refln_F_squared_meas
 _refln_F_squared_sigma
 _refln_observed_status
   2   0   0   107141.55   107733.63   3000.61 o
   4   0   0    21575.76    21436.80    723.52 o
   6   0   0    28013.58    26135.98    825.63 o
   8   0   0    50431.97    48445.53   2218.06 o
  10   0   0     9087.34     7520.69    617.81 o
   1   1   0     1102.37     1107.82     34.61 o
   2   1   0     6043.09     6306.17    149.55 o
   3   1   0      743.69      775.05     48.06 o
   4   1   0      576.78      575.07     50.17 o
   5   1   0      180.74      188.02     42.85 o
   6   1   0      386.55      390.94     59.37 o
   7   1   0      154.55      158.67     60.04 o
   8   1   0      260.61      234.66    131.35 o
   9   1   0       54.86      140.58    137.04 o
  10   1   0      658.90      747.45    194.52 o
  11   1   0      203.89      347.44    181.52 o
   0   2   0     6938.61      -14.18      9.45 o
   1   2   0    78284.20    83618.73   1919.07 o
   2   2   0    29426.09    30752.45    625.80 o
   3   2   0    79684.32    81510.96   1624.83 o
   4   2   0     3062.14     2898.14    101.17 o
   5   2   0    30059.54    30561.14    657.44 o
   6   2   0     2206.70     2152.64    107.65 o
   7   2   0    19636.96    19930.22    504.31 o
   8   2   0      181.41      314.33     92.80 o
   9   2   0    15288.25    15391.92    651.56 o
  10   2   0     1603.41     1662.09    237.38 o
  11   2   0     4255.88     4514.70    387.95 o
   1   3   0     1579.23     1856.67     42.41 o
   2   3   0     3271.17     3429.75    154.31 o
   3   3   0      809.72      805.96     44.84 o
   4   3   0     1489.28     1493.72     70.37 o
   5   3   0      415.76      390.37     49.10 o
   6   3   0       68.19       64.59     33.00 o
   7   3   0     1883.30     1812.06    146.96 o
   8   3   0      288.54      232.08     91.27 o
   9   3   0       14.32      -11.21    124.79 o
  10   3   0      458.53      484.78    162.68 o
  11   3   0        7.60      -25.01    144.69 o
   0   4   0    40320.09    41735.15   1630.09 o
   1   4   0    23572.12    25293.33    514.84 o
   2   4   0    27475.82    28580.49    692.68 o
   3   4   0     6935.07     7280.84    173.40 o
   4   4   0    18790.97    18528.45    530.80 o
   5   4   0    11383.89    11842.34    213.87 o
   6   4   0    14855.09    15579.35    348.26 o
   7   4   0    11353.08    10839.64    368.25 o
   8   4   0    11106.44    10866.00    382.99 o
   9   4   0     4015.15     3847.65    305.25 o
  10   4   0     3632.70     4361.42    352.28 o
  11   4   0      502.13      298.09    183.39 o
   1   5   0     3459.28     3768.23    101.63 o
   2   5   0    28650.08    31344.03    760.55 o
   3   5   0      368.73      449.64     58.53 o
   4   5   0      443.91      444.89     85.90 o
   5   5   0     3010.27     3240.97     75.48 o
   6   5   0     6404.33     6246.62    152.36 o
   7   5   0      165.14      138.66     81.15 o
   8   5   0        3.63      130.34     83.76 o
   9   5   0      411.80      408.17    157.44 o
  10   5   0      545.06      428.42    159.63 o
  11   5   0      832.36     1096.86    235.84 o
   0   6   0    17246.82    17783.24    741.18 o
   1   6   0   106568.46   110196.80   2175.40 o
   2   6   0    26471.24    27045.32    561.86 o
   3   6   0    17388.83    17223.00    455.14 o
   4   6   0    19094.36    19193.82    514.89 o
   5   6   0    16795.01    17920.01    504.16 o
   6   6   0     5697.63     5422.13    227.21 o
   7   6   0    12016.52    12083.19    401.00 o
   8   6   0     4376.65     4306.25    328.40 o
   9   6   0     5597.24     5761.70    289.03 o
  10   6   0     4559.58     4824.13    366.84 o
  11   6   0     1303.72     1239.11    244.22 o
   1   7   0      328.08      424.35     38.83 o
   2   7   0     1444.68     1495.99     47.28 o
   3   7   0       26.71       42.10     40.11 o
   4   7   0      697.54      682.94     80.22 o
   5   7   0      192.90      196.04     66.32 o
   6   7   0      181.77      222.14     81.18 o
   7   7   0     1034.50     1227.99    134.67 o
   8   7   0      805.22      801.46    128.85 o
   9   7   0       29.53      -95.53     87.99 o
  10   7   0      295.56      256.67    153.93 o
  11   7   0      206.01      367.69    176.76 o
   0   8   0     4217.21     4432.13    255.18 o
   1   8   0    19231.77    20166.95    601.21 o
   2   8   0    13757.43    14358.35    269.25 o
   3   8   0    33421.29    33412.06    831.75 o
   4   8   0    27500.44    29222.03    752.39 o
   5   8   0    32839.53    32803.11    849.51 o
   6   8   0     6995.88     6094.63    733.28 o
   7   8   0     6686.78     6592.28    279.79 o
   8   8   0     1869.23     1758.69    239.48 o
   9   8   0     4084.81     4093.20    361.63 o
  10   8   0     1045.69      971.17    202.84 o
  11   8   0     2235.43     2272.38    305.41 o
   1   9   0      487.14      517.22     63.49 o
   2   9   0     2384.72     2547.61     97.37 o
   3   9   0     2312.50     2597.87    128.47 o
   4   9   0       27.34      -14.97     49.49 o
   5   9   0     5468.49     5361.34    219.78 o
   6   9   0     1127.34     1121.12    123.23 o
   7   9   0      274.00      362.16     98.95 o
   8   9   0       30.48       -2.37     83.02 o
   9   9   0      521.16      643.27    133.08 o
  10   9   0      192.39      151.40    147.25 o
  11   9   0       67.86      -42.73    158.64 o
   0  10   0    34778.68    36499.17   1495.28 o
   1  10   0     2734.46     1226.11   1581.59 o
   2  10   0    54408.74    56607.12    983.71 o
   3  10   0       85.17      120.23     26.44 o
   4  10   0    44858.47    46076.61   1143.81 o
   5  10   0     1116.93     1172.25    117.99 o
   6  10   0    28567.00    27696.41    758.30 o
   7  10   0      454.02      396.79    105.72 o
   8  10   0     8224.52     8454.71    345.67 o
   9  10   0        8.90       49.49    102.55 o
  10  10   0     3684.83     3460.72    329.21 o
  11  10   0       10.10       14.53    175.59 o
   1  11   0       93.48       29.98     77.60 o
   2  11   0     1454.85     1386.03     73.11 o
   3  11   0     2352.49     2438.41     73.26 o
   4  11   0       66.95       77.96     58.44 o
   5  11   0     1496.81     1344.27    126.60 o
   6  11   0       16.75      -16.84     72.99 o
   7  11   0      142.87       38.54     95.03 o
   8  11   0     1537.42     1423.79    165.63 o
   9  11   0      357.23      455.41    125.57 o
  10  11   0      616.84      686.29    118.61 o
   0  12   0    13089.53    13501.33    638.21 o
   1  12   0    32525.84    34270.67   1456.48 o
   2  12   0       14.53       75.68     39.86 o
   3  12   0    61233.84    61556.09   1262.47 o
   4  12   0        7.99      -45.33     50.99 o
   5  12   0    36359.60    36523.39    953.09 o
   6  12   0       16.82       10.31     75.35 o
   7  12   0     9668.63     9569.18    366.41 o
   8  12   0     1030.06      968.22    143.01 o
   9  12   0     3837.55     3782.47    257.54 o
  10  12   0       20.33       99.62     88.34 o
   1  13   0      293.12      468.86     75.94 o
   2  13   0      408.90      461.43     62.31 o
   3  13   0      202.41      119.52     41.54 o
   4  13   0       40.73       63.82     65.55 o
   5  13   0      133.26      150.73     79.08 o
   6  13   0     1203.13     1159.50    132.37 o
   7  13   0      391.78      423.62    105.99 o
   8  13   0        4.26      -57.49     85.30 o
   9  13   0      257.90      245.31    115.26 o
  10  13   0       94.14       32.90     91.99 o
   0  14   0    26450.84    26875.33   1168.97 o
   1  14   0     6931.99     7561.37    299.71 o
   2  14   0    13248.38    12808.79    363.80 o
   3  14   0     4832.55     4825.86    156.33 o
   4  14   0    36654.87    37407.17    968.07 o
   5  14   0     3616.39     3261.04    188.48 o
   6  14   0    12742.32    12528.71    427.70 o
   7  14   0     1736.14     1543.29    161.20 o
   8  14   0     4784.74     4877.01    277.36 o
   9  14   0      988.11     1035.38    160.46 o
  10  14   0     1983.93     1856.97    182.30 o
   1  15   0      720.75      673.36     96.89 o
   2  15   0      449.35      401.66     67.20 o
   3  15   0      577.45      604.65     49.93 o
   4  15   0     1201.89     1230.87    170.06 o
   5  15   0       13.62       29.76     74.81 o
   6  15   0       20.16      -49.68     74.12 o
   7  15   0      417.13      474.88    111.65 o
   8  15   0       78.09       74.70    106.04 o
   9  15   0      171.30      239.52    117.98 o
  10  15   0      520.01      433.67    123.72 o
   0  16   0    10709.56    11184.79    582.00 o
   1  16   0    18491.18    19548.69    905.58 o
   2  16   0    12697.13    13231.06    276.57 o
   3  16   0    20890.97    21569.04    460.16 o
   4  16   0     9889.79     9983.88    419.79 o
   5  16   0     6963.99     6897.07    285.60 o
   6  16   0     8006.50     7371.50    307.06 o
   7  16   0     3537.90     3381.40    223.92 o
   8  16   0     3506.48     3793.53    258.56 o
   9  16   0     3736.19     4071.31    280.60 o
  10  16   0     1738.54     1779.94    184.69 o
   1  17   0     3011.36     3327.98    306.42 o
   2  17   0      127.82       81.19     45.74 o
   3  17   0     4213.19     3972.27    154.73 o
   4  17   0      403.59      272.84     92.15 o
   5  17   0     1723.27     1614.39    175.34 o
   6  17   0      343.55      405.95    104.77 o
   7  17   0      148.49       79.99    100.11 o
   8  17   0       92.27       61.17     96.86 o
   9  17   0      939.85      994.20    206.28 o
  10  17   0       95.73      155.86    106.29 o
   0  18   0    19398.29    20255.48    954.08 o
   1  18   0    19565.71    21117.05   1547.27 o
   2  18   0     9621.49     9875.22    259.61 o
   3  18   0    11144.74    11540.53    295.81 o
   4  18   0     4420.82     4265.74    371.09 o
   5  18   0     6333.72     6056.15    437.70 o
   6  18   0     3151.81     2974.13    210.20 o
   7  18   0     5691.35     5855.08    296.71 o
   8  18   0     3195.68     2888.02    280.70 o
   9  18   0     2939.68     2837.74    253.50 o
   1  19   0       12.96      230.33     87.10 o
   2  19   0      810.61      857.24    113.49 o
   3  19   0      194.47      283.37     57.22 o
   4  19   0      200.30      233.82    113.40 o
   5  19   0      137.57      141.41     90.51 o
   6  19   0        3.42      -43.39     84.75 o
   7  19   0      178.21      155.72    106.66 o
   8  19   0       15.60     -131.95     93.26 o
   9  19   0      277.80      317.97    145.44 o
   0  20   0    20820.20    22279.54   1052.07 o
   1  20   0     3872.41     3749.09    232.78 o
   2  20   0    19466.41    20287.07    541.43 o
   3  20   0     1104.33     1395.82    179.60 o
   4  20   0     7801.69     8045.23    808.83 o
   5  20   0      691.01      727.67    124.07 o
   6  20   0     6673.99     6498.96    306.03 o
   7  20   0     1152.13     1013.74    157.66 o
   8  20   0     6013.15     5422.56    315.32 o
   9  20   0      576.79      885.59    267.99 o
   1  21   0       28.80       72.25     87.41 o
   2  21   0     1838.20     1934.33    138.71 o
   3  21   0      917.11      810.84    166.14 o
   4  21   0      281.87      144.61    138.04 o
   5  21   0      285.50      310.13    137.53 o
   6  21   0       15.67      156.14    107.37 o
   7  21   0        0.96      -18.64     97.18 o
   8  21   0      268.41      453.93    161.74 o
   9  21   0       38.74      -40.00    108.27 o
   0  22   0      104.82      115.90    145.25 o
   1  22   0    32202.31    34034.10   1151.81 o
   2  22   0      428.04      429.56     72.74 o
   3  22   0     5829.93     5967.72    340.04 o
   4  22   0       82.52        5.66    100.99 o
   5  22   0     5765.10     6197.36    386.27 o
   6  22   0       83.33       72.56    164.15 o
   7  22   0     9512.03     9592.63    743.25 o
   8  22   0       67.86      165.60    121.36 o
   1  23   0       29.81      471.07    125.35 o
   2  23   0      227.53      300.12     92.52 o
   3  23   0      165.50      157.79    118.70 o
   4  23   0       12.57      -31.57    108.66 o
   5  23   0      685.09     1023.80    187.66 o
   6  23   0        8.29      114.97    131.48 o
   7  23   0       15.05     -120.86    103.39 o
   8  23   0       59.96       88.68    117.80 o
   0  24   0    13906.70    15630.35    837.18 o
   1  24   0      352.10      309.23     83.75 o
   2  24   0    13345.44    13983.61    360.12 o
   3  24   0     1213.85     1088.23    185.55 o
   4  24   0     4729.35     5089.61    349.21 o
   5  24   0      916.20      858.25    289.26 o
   6  24   0     4606.80     4554.00    490.97 o
   7  24   0      123.59       81.54    159.39 o
   8  24   0     4572.44     4391.06    308.00 o
   1  25   0       54.37      110.24     67.53 o
   2  25   0      150.64       58.99    108.81 o
   3  25   0      275.42      324.08    132.45 o
   4  25   0       60.09       14.30    118.90 o
   5  25   0       41.58       48.59    136.62 o
   6  25   0      449.58      324.63    169.26 o
   7  25   0       17.92      118.80    156.51 o
   0  26   0     4788.36     5378.75    454.16 o
   1  26   0     9103.25     9314.28    288.21 o
   2  26   0     1712.12     1999.66    230.43 o
   3  26   0     4628.50     5209.27    354.14 o
   4  26   0     1661.15     1495.73    217.39 o
   5  26   0     2910.04     3238.97    316.35 o
   6  26   0      988.45      917.99    217.94 o
   7  26   0     3674.10     3588.45    742.17 o
   1  27   0      250.39      354.67     79.76 o
   2  27   0       15.55       78.12    122.97 o
   3  27   0       77.24      -53.21    113.37 o
   4  27   0      203.49       80.09    138.95 o
   5  27   0      482.06      775.63    197.09 o
   6  27   0       48.18      117.25    153.55 o
   7  27   0      774.65      789.73    233.69 o
   0  28   0     5751.32     4956.37    292.91 o
   1  28   0     5165.61     5520.65    310.60 o
   2  28   0     3750.03     3886.97    310.48 o
   3  28   0     3138.10     3387.74    555.14 o
   4  28   0     2908.97     2948.53    402.17 o
   5  28   0     1901.82     1721.72    260.94 o
   6  28   0     2425.78     2674.93    322.58 o
   1  29   0      330.38      506.69    119.98 o
   2  29   0      394.80      317.02    163.16 o
   3  29   0      503.78      352.94    160.34 o
   4  29   0       82.67     -170.93    113.95 o
   5  29   0       49.28       61.21    158.88 o
   6  29   0      460.17      668.65    162.16 o
   0  30   0     5864.94     6302.98    367.85 o
   1  30   0      629.60      846.49    151.33 o
   2  30   0     4646.92     4991.45    248.87 o
   3  30   0     1863.89     1922.69    509.37 o
   4  30   0     4877.59     5511.93    800.37 o
   5  30   0     1188.85     1450.89    180.37 o
   1  31   0      271.17      408.15    117.39 o
   2  31   0        1.70        4.35     99.88 o
   3  31   0        5.85      -69.89    108.44 o
   4  31   0       85.04      -48.95    125.58 o
   0  32   0       79.74       96.20    113.14 o
   1  32   0     3833.25     3884.20    255.19 o
   2  32   0      154.04       59.78    115.98 o
   3  32   0     3973.72     4401.16    297.43 o
   4  32   0      263.07      348.97    151.48 o
   1  33   0        5.53      117.34    106.26 o
   2  33   0      105.91      172.30    136.19 o
   0  34   0     1997.62     2454.34    422.32 o
   1  34   0       70.12      237.80    115.64 o
 -11   0   1     1684.47     1942.48    394.96 o
  -9   0   1     7791.55     7311.77    565.08 o
  -7   0   1    31282.69    32310.12    655.42 o
  -5   0   1    10005.38     9885.72    226.28 o
  -1   0   1    31289.57    31986.95   1306.76 o
   1   0   1   109642.53   116360.34   3228.36 o
   3   0   1    18374.27    19918.11    603.57 o
   5   0   1    11810.72    12232.91    434.32 o
   7   0   1     2997.70     3021.36    204.14 o
   9   0   1     4507.03     4496.30    474.05 o
  11   0   1     1194.07     1052.57    327.31 o
 -11   1   1      358.88      556.38    187.38 o
 -10   1   1      752.00      735.79    331.04 o
  -9   1   1     1997.92     2324.30    244.63 o
  -8   1   1     6859.54     6651.49    260.73 o
  -7   1   1     5396.64     5661.37    133.07 o
  -6   1   1    16081.25    16594.12    358.55 o
  -5   1   1     4103.26     4051.21     99.20 o
  -4   1   1     6417.78     6224.10    173.59 o
  -3   1   1    11709.20    12387.67    306.95 o
  -2   1   1    19151.30    20459.17    301.99 o
   0   1   1    36909.22    32828.61   1203.79 o
   1   1   1     8728.98     9287.95    336.23 o
   2   1   1    38421.91    40200.68    924.65 o
   3   1   1    23059.10    24322.07    513.07 o
   4   1   1    16172.56    16809.23    380.67 o
   5   1   1     6357.36     6304.96    189.64 o
   6   1   1     6499.60     6207.56    199.16 o
   7   1   1     2597.34     2517.77    132.51 o
   8   1   1     5690.63     5003.63    661.34 o
   9   1   1     1974.69     2160.76    246.22 o
  10   1   1     4330.37     5258.69    993.62 o
  11   1   1     2433.25     2096.39    292.52 o
 -11   2   1      307.86      206.03    160.04 o
 -10   2   1     2770.63     2888.42    295.80 o
  -9   2   1     1147.88     1245.96    193.46 o
  -8   2   1     7214.82     7236.70    246.52 o
  -7   2   1      219.63      204.41     36.73 o
  -6   2   1    15445.76    15753.80    523.08 o
  -5   2   1       76.15       73.10     24.21 o
  -4   2   1    28120.12    29339.76    443.52 o
  -3   2   1     3523.01     3816.81     82.66 o
  -2   2   1      584.56      608.59     27.72 o
  -1   2   1     3614.91     3751.88     78.39 o
   0   2   1    30825.16    34032.09   1008.01 o
   1   2   1      137.04       93.51     34.61 o
   2   2   1    51964.52    55040.08   1098.39 o
   3   2   1     1421.92     1484.51     66.20 o
   4   2   1     9380.40     9295.09    358.63 o
   5   2   1       57.93      138.72     46.54 o
   6   2   1      123.67      167.10     55.17 o
   7   2   1     1056.53     1078.23    124.32 o
   8   2   1     2329.17     2268.25    170.02 o
   9   2   1      200.99      231.36    144.83 o
  10   2   1     2317.47     1920.11    259.87 o
  11   2   1        2.56     -216.01    144.01 o
 -11   3   1      462.66      492.04    181.09 o
 -10   3   1       18.56      180.49    135.86 o
  -9   3   1     4607.54     4695.14    329.12 o
  -8   3   1     1504.44      995.69    279.53 o
  -7   3   1    19072.54    20124.95   1141.11 o
  -6   3   1     2293.62     2276.25     77.69 o
  -5   3   1    25443.86    26231.27    493.08 o
  -4   3   1     1133.37     1135.54     56.10 o
  -3   3   1     5290.43     5320.21    177.40 o
  -2   3   1      281.12      344.07     23.80 o
  -1   3   1    30996.55    33454.08    576.09 o
   0   3   1    29413.41    31050.13    685.70 o
   1   3   1    64240.21    66858.34   1283.95 o
   2   3   1     8597.60     9408.29    212.59 o
   3   3   1    57419.82    60792.73   1223.12 o
   4   3   1      850.46      847.13     60.78 o
   5   3   1    12045.90    11843.47    298.37 o
   6   3   1     2938.53     2785.61    125.72 o
   7   3   1    13821.45    14339.52    666.31 o
   8   3   1     6416.22     6752.73    284.11 o
   9   3   1     6303.33     6288.79    373.87 o
  10   3   1      284.36      128.35    151.35 o
  11   3   1     3959.12     4223.50    386.28 o
 -11   4   1     1373.49     1619.91    325.07 o
 -10   4   1     1640.51     1995.06    257.11 o
  -9   4   1     2042.15     2100.34    241.07 o
  -8   4   1     4891.21     5332.12    271.61 o
  -7   4   1    11050.19    11391.93    421.37 o
  -6   4   1     2458.13     2469.80     75.40 o
  -5   4   1     7375.85     7373.81    214.86 o
  -4   4   1      103.05      109.48     21.41 o
  -3   4   1     7015.93     7242.79    149.42 o
  -2   4   1    16179.93    17193.91    362.70 o
  -1   4   1     4003.20     3828.85    103.63 o
   0   4   1    23115.64    23958.68    537.41 o
   1   4   1    23983.23    25346.07    731.12 o
   2   4   1    11323.14    12288.72    269.33 o
   3   4   1     3723.56     3356.58    102.72 o
   4   4   1       71.21       87.65     35.11 o
   5   4   1     4945.22     4777.92    186.24 o
   6   4   1     3271.83     3015.52    129.49 o
   7   4   1     1375.06     1259.64    133.65 o
   8   4   1      425.95      530.88    110.13 o
   9   4   1      423.14      640.57    167.93 o
  10   4   1     1240.81     1016.77    214.35 o
  11   4   1      656.06      442.04    198.24 o
 -11   5   1       41.50      231.93    167.23 o
 -10   5   1     3605.51     3754.72    496.69 o
  -9   5   1      142.50      304.87    136.37 o
  -8   5   1     3519.58     3781.33    150.93 o
  -7   5   1     1199.16     1164.92     99.93 o
  -6   5   1    14779.85    15046.72    306.42 o
  -5   5   1      291.18      322.51     40.15 o
  -4   5   1    37406.23    39233.21    707.51 o
  -3   5   1      473.62      506.35     26.09 o
  -2   5   1   100190.30   103020.91   2037.22 o
  -1   5   1    20329.57    22341.14    397.78 o
   0   5   1    12140.25    12245.31    243.05 o
   1   5   1    25290.16    27595.58    545.90 o
   2   5   1    66466.53    70841.96   1411.64 o
   3   5   1        5.84       18.23     24.19 o
   4   5   1    43393.58    44274.91    917.15 o
   5   5   1      123.87      147.31     43.69 o
   6   5   1    20688.47    20128.77    471.02 o
   7   5   1     1304.96     1422.32    142.69 o
   8   5   1     6552.95     6282.19    275.78 o
   9   5   1        5.81      228.68    132.33 o
  10   5   1     5430.02     5482.71    388.67 o
  11   5   1       42.94      232.09    183.80 o
 -11   6   1     1629.78     2134.22    286.07 o
 -10   6   1      538.36      628.71    184.48 o
  -9   6   1     5746.36     5788.90    202.08 o
  -8   6   1     4555.12     4605.29    187.60 o
  -7   6   1     1553.29     1507.22    112.71 o
  -6   6   1    16524.84    15915.72    501.08 o
  -5   6   1     2841.13     2728.44     98.35 o
  -4   6   1    19982.90    20531.48    441.74 o
  -3   6   1     4770.88     4309.95    156.10 o
  -2   6   1    15631.86    16584.39    357.01 o
  -1   6   1    44325.71    45891.05    788.06 o
   0   6   1     5955.65     6257.04    162.34 o
   1   6   1    27847.00    29821.76    592.80 o
   2   6   1    46511.38    50915.49    899.54 o
   3   6   1      468.89      398.74     35.90 o
   4   6   1    13477.56    13832.46    361.98 o
   5   6   1     1004.90     1006.53     66.49 o
   6   6   1     3665.32     3640.32    189.78 o
   7   6   1     6076.23     5825.85    257.04 o
   8   6   1      524.53      524.78    116.23 o
   9   6   1     4394.30     4157.02    321.37 o
  10   6   1      764.11      685.72    188.17 o
  11   6   1       52.17       13.05    162.21 o
 -11   7   1     2800.54     3284.85    348.60 o
 -10   7   1      166.01      158.31    145.44 o
  -9   7   1     1780.39     1698.71    122.59 o
  -8   7   1      122.68      144.64     69.04 o
  -7   7   1    17161.14    16066.48    365.21 o
  -6   7   1     1624.79     1728.91    139.35 o
  -5   7   1    23330.32    23142.07    623.15 o
  -4   7   1     6639.24     6719.31    230.35 o
  -3   7   1    27983.53    28433.66    711.70 o
  -2   7   1     5566.18     6136.51    156.01 o
  -1   7   1    24405.29    24370.25   1013.27 o
   0   7   1     4371.83     4860.35    138.94 o
   1   7   1   119952.95   117181.28   2245.71 o
   2   7   1     9528.43    10198.29    239.61 o
   3   7   1    30104.63    32282.97    675.25 o
   4   7   1     6414.44     6369.70    174.64 o
   5   7   1    23803.88    23867.89    643.34 o
   6   7   1      614.73      654.63    100.53 o
   7   7   1    11508.18    11807.62    616.82 o
   8   7   1       34.65      175.16     92.93 o
   9   7   1     8185.07     7665.14    338.89 o
  10   7   1      328.67      420.60    197.48 o
  11   7   1     1604.90     1565.95    266.62 o
 -11   8   1      637.00      636.42    400.68 o
 -10   8   1     2930.37     3252.14    504.15 o
  -9   8   1      561.16      648.84     88.17 o
  -8   8   1     6992.48     7386.74    252.13 o
  -7   8   1     1316.25     1216.33    135.20 o
  -6   8   1     3480.86     3569.39    233.72 o
  -5   8   1    17046.40    17609.97    666.62 o
  -4   8   1     7720.04     7502.47    251.57 o
  -3   8   1    10938.17    10991.67    319.07 o
  -2   8   1    45204.25    48369.65    983.14 o
  -1   8   1      665.98      592.02     62.70 o
   0   8   1    23921.52    24825.78    557.28 o
   1   8   1    10236.03    10940.39    266.59 o
   2   8   1     2485.81     2482.43     98.02 o
   3   8   1    11303.91    12139.31    284.59 o
   4   8   1     4175.45     3991.11    171.44 o
   5   8   1     1162.03     1267.11    114.54 o
   6   8   1    11583.62    10996.88    678.30 o
   7   8   1       87.54       84.69     85.84 o
   8   8   1     1796.29     1912.63    175.61 o
   9   8   1       87.23      141.37    101.04 o
  10   8   1       90.88      -94.79    121.16 o
  11   8   1       61.30      -67.51    154.01 o
 -11   9   1      989.70      940.37    232.88 o
 -10   9   1     4433.80     4286.70    353.22 o
  -9   9   1     1185.46     1246.08    114.89 o
  -8   9   1     4599.80     3967.60    199.55 o
  -7   9   1     2418.68     2343.25    175.81 o
  -6   9   1     5177.96     5446.33    240.40 o
  -5   9   1    11475.40    11539.33    383.54 o
  -4   9   1    13862.12    14027.48    407.60 o
  -3   9   1     9270.82     9218.29    226.47 o
  -2   9   1    59566.43    62499.04   1263.61 o
  -1   9   1     4255.37     4237.14    263.14 o
   0   9   1    15808.18    16421.92    389.79 o
   1   9   1      945.71      954.90     50.67 o
   2   9   1    24475.65    24921.83    461.47 o
   3   9   1    20164.56    22331.52    487.15 o
   4   9   1    21654.73    21266.00    723.82 o
   5   9   1     7075.48     7199.29    266.03 o
   6   9   1    21320.37    20427.05    588.67 o
   7   9   1      683.74      747.48    121.47 o
   8   9   1     5579.89     5910.47    283.15 o
   9   9   1      221.66      168.32    106.54 o
  10   9   1     3835.84     4094.54    351.27 o
 -11  10   1     2144.36     2109.52    299.55 o
 -10  10   1      153.19     -111.18     90.11 o
  -9  10   1     4061.03     4414.48    222.00 o
  -8  10   1      160.00      182.43     75.03 o
  -7  10   1     7639.57     7554.95    592.58 o
  -6  10   1       30.60       89.55     76.32 o
  -5  10   1    18666.72    18612.47    532.89 o
  -4  10   1       36.23       31.86     81.60 o
  -3  10   1    27049.94    27352.98    587.89 o
  -2  10   1     3528.94     3696.70    161.12 o
  -1  10   1    17021.13    17816.57    798.88 o
   0  10   1      534.65      518.38     53.95 o
   1  10   1    16196.35    17581.69    412.41 o
   2  10   1     4483.71     4827.30    118.12 o
   3  10   1    14641.59    15205.80    300.04 o
   4  10   1      328.69      384.92     90.54 o
   5  10   1    11188.82    11262.25    364.61 o
   6  10   1     1599.61     1442.98    139.06 o
   7  10   1     2082.36     2071.86    176.44 o
   8  10   1      609.90      816.64    131.39 o
   9  10   1      471.55      679.78    135.39 o
  10  10   1       61.24      -24.64    136.30 o
 -10  11   1     1309.75     1369.31    129.86 o
  -9  11   1      495.44      611.59    104.70 o
  -8  11   1     1884.37     1907.13    146.91 o
  -7  11   1      511.46      626.45    111.93 o
  -6  11   1     4335.96     4186.99    213.47 o
  -5  11   1     8428.41     8284.92    297.46 o
  -4  11   1    17971.78    17775.46    502.59 o
  -3  11   1    31029.28    33068.95    704.95 o
  -2  11   1    10939.95    11212.88    570.11 o
  -1  11   1    21986.77    19965.21   2617.00 o
   0  11   1    13124.61    13295.54    334.82 o
   1  11   1     7651.53     7276.22    200.72 o
   2  11   1     9186.72     8916.99    208.97 o
   3  11   1    14640.27    14922.12    295.71 o
   4  11   1     9133.94     8818.66    296.44 o
   5  11   1    20822.49    20368.11    577.51 o
   6  11   1     8528.42     8283.73    313.19 o
   7  11   1    10349.22     9925.75    370.25 o
   8  11   1     3755.77     3517.50    231.33 o
   9  11   1     2010.97     1956.25    195.81 o
  10  11   1     1584.10     1358.53    232.23 o
 -10  12   1     3562.55     3858.75    197.80 o
  -9  12   1       21.64      101.06     80.43 o
  -8  12   1     3677.92     3945.64    201.15 o
  -7  12   1      213.99      230.53     92.28 o
  -6  12   1     6120.83     5596.74    252.65 o
  -5  12   1      163.94      106.52     70.10 o
  -4  12   1    16394.47    16453.56    476.99 o
  -3  12   1       72.35       57.66     45.23 o
  -2  12   1    16572.45    16953.27    447.08 o
  -1  12   1      340.02      247.54     98.99 o
   0  12   1     8214.74     8532.02    241.14 o
   1  12   1       15.24       52.75     32.27 o
   2  12   1     8690.17     8579.44    192.50 o
   3  12   1     1160.38     1128.15     52.11 o
   4  12   1     7176.82     6956.14    272.94 o
   5  12   1     2116.89     1703.96    139.99 o
   6  12   1     6111.07     5934.82    261.04 o
   7  12   1       28.09      127.37     83.69 o
   8  12   1     2277.24     2028.25    185.63 o
   9  12   1       28.69      -64.50     90.47 o
  10  12   1      366.79      345.21    135.02 o
 -10  13   1      602.24      543.78    102.35 o
  -9  13   1     2852.76     2768.48    188.50 o
  -8  13   1      224.15      148.19     78.44 o
  -7  13   1     2243.17     2334.52    187.60 o
  -6  13   1     6487.94     6478.85    369.14 o
  -5  13   1     6852.63     5698.71    245.30 o
  -4  13   1     9343.58     8814.91    386.54 o
  -3  13   1    34997.73    36744.60    784.91 o
  -2  13   1     8445.28     8819.82    311.91 o
  -1  13   1    30324.75    32881.29    981.46 o
   0  13   1     4561.29     4564.37    176.77 o
   1  13   1     9315.53     9459.02    258.18 o
   2  13   1    12562.40    12692.14    295.69 o
   3  13   1    19540.15    19996.94    392.30 o
   4  13   1    14644.47    14732.76    353.03 o
   5  13   1    20366.11    19172.42    560.75 o
   6  13   1     4533.02     4305.71    223.06 o
   7  13   1     9656.01     9505.28    365.06 o
   8  13   1     1604.00     1322.65    219.01 o
   9  13   1     2405.08     2416.28    217.74 o
  10  13   1      560.76      594.51    175.85 o
 -10  14   1        6.10       25.67     80.29 o
  -9  14   1     2722.75     2862.04    196.12 o
  -8  14   1       11.30      -34.32     70.24 o
  -7  14   1     4979.35     5124.09    265.75 o
  -6  14   1      551.75      540.68    109.94 o
  -5  14   1     1480.71     1575.96    140.82 o
  -4  14   1     4612.41     4553.53    219.96 o
  -3  14   1    15744.53    16241.22    386.91 o
  -2  14   1      743.77      992.02     87.38 o
  -1  14   1    14614.87    15003.11    505.92 o
   0  14   1      155.71      165.91     42.61 o
   1  14   1     3882.70     3678.75    139.77 o
   2  14   1     1067.16      964.36     82.86 o
   3  14   1      442.46      459.72     43.12 o
   4  14   1     6866.96     6740.87    260.24 o
   5  14   1     7959.01     7797.63    296.95 o
   6  14   1       28.08      -91.14     71.79 o
   7  14   1     1771.44     1603.36    162.25 o
   8  14   1      209.96      299.71    113.55 o
   9  14   1       26.12      -37.66     97.97 o
  10  14   1      331.19      367.57    137.63 o
 -10  15   1     2049.97     2091.61    166.36 o
  -9  15   1      257.13      323.10    127.44 o
  -8  15   1     4357.21     4268.71    221.84 o
  -7  15   1      150.31       63.87     88.02 o
  -6  15   1     9328.88     9518.95    357.59 o
  -5  15   1      414.18      438.22    100.62 o
  -4  15   1    20314.59    19303.73   1121.15 o
  -3  15   1     3112.57     2979.91    141.56 o
  -2  15   1    19963.76    19875.36    530.40 o
  -1  15   1     1192.28     1176.84    146.99 o
   0  15   1    25954.78    26852.32    640.69 o
   1  15   1      897.21     1125.86    142.38 o
   2  15   1    15319.11    15553.25    360.20 o
   3  15   1     3221.57     2935.12    134.09 o
   4  15   1    15623.89    16446.96    495.12 o
   5  15   1     1469.38     1517.31    184.34 o
   6  15   1    13110.70    12463.12    427.36 o
   7  15   1      259.16      224.20     97.60 o
   8  15   1     5598.57     5851.55    585.00 o
   9  15   1      234.65      444.11    132.19 o
  10  15   1     1835.45     1837.94    217.57 o
 -10  16   1     2138.18     2232.43    173.09 o
  -9  16   1       57.22       71.88     86.93 o
  -8  16   1     3279.78     3413.28    204.83 o
  -7  16   1     2443.31     2191.38    191.64 o
  -6  16   1     4501.06     4250.07    306.01 o
  -5  16   1     6142.68     5528.24    255.28 o
  -4  16   1     9502.98     8587.26    652.22 o
  -3  16   1     1355.36     1411.71    104.12 o
  -2  16   1     2999.52     3003.10    213.60 o
  -1  16   1      911.47      963.55    159.68 o
   0  16   1    11986.21    12529.27    347.09 o
   1  16   1     5405.27     5367.61    186.61 o
   2  16   1     3713.39     3824.29    137.88 o
   3  16   1    10442.74     9949.57    249.24 o
   4  16   1     3216.55     3013.44    341.18 o
   5  16   1     1522.58     1530.53    157.95 o
   6  16   1      167.90      194.33     93.52 o
   7  16   1      492.70      466.35    112.00 o
   8  16   1      751.94      890.82    147.76 o
   9  16   1      323.33      403.58    138.16 o
  10  16   1       89.15      314.30    139.09 o
 -10  17   1      846.56      768.24    142.05 o
  -9  17   1     3118.12     3508.06    224.94 o
  -8  17   1      254.17      233.36    103.89 o
  -7  17   1     3218.64     3625.58    237.47 o
  -6  17   1       25.95       -8.29     82.30 o
  -5  17   1    11683.52    11074.05    392.71 o
  -4  17   1       28.92       97.34    101.47 o
  -3  17   1    18727.95    19107.04   1262.48 o
  -2  17   1     5486.18     5374.13    211.33 o
  -1  17   1    17466.97    19878.65    658.13 o
   0  17   1      172.07      186.71     59.17 o
   1  17   1    17038.74    16867.47    434.68 o
   2  17   1      318.46      274.56     55.01 o
   3  17   1    18447.29    18444.14    422.27 o
   4  17   1      346.60      237.02     85.53 o
   5  17   1     9083.36     8968.30    338.86 o
   6  17   1       36.01      -68.71    111.60 o
   7  17   1     6938.86     6546.86    307.68 o
   8  17   1      147.37       54.48     96.35 o
   9  17   1     3751.64     3641.04    271.88 o
  -9  18   1     3308.92     3551.56    231.15 o
  -8  18   1     1599.10     1816.88    168.03 o
  -7  18   1     4273.13     4443.01    266.12 o
  -6  18   1     6702.32     6718.78    499.13 o
  -5  18   1     1239.53     1045.25    134.61 o
  -4  18   1     4941.68     4734.83    291.23 o
  -3  18   1     2476.53     2302.77    141.20 o
  -2  18   1     2065.66     2187.30    139.12 o
  -1  18   1     7975.30     8162.41    345.00 o
   0  18   1     2926.28     3184.50    155.80 o
   1  18   1     4491.34     4007.87    168.26 o
   2  18   1     5485.70     5681.09    182.79 o
   3  18   1      629.17      485.44     83.96 o
   4  18   1     4619.34     4827.65    255.70 o
   5  18   1      637.08      628.47    154.83 o
   6  18   1     2696.15     2517.53    197.23 o
   7  18   1      740.02      689.23    137.48 o
   8  18   1       50.41       62.57    102.44 o
   9  18   1      160.04       86.61    117.94 o
  -9  19   1      532.74      446.83    123.67 o
  -8  19   1     3758.94     4091.13    237.57 o
  -7  19   1     1449.18     1650.08    140.70 o
  -6  19   1     6324.77     6137.13    293.07 o
  -5  19   1      171.44      358.15    103.14 o
  -4  19   1     5460.98     5144.83    967.26 o
  -3  19   1      815.04      923.29    103.66 o
  -2  19   1     9287.48     9048.41    306.50 o
  -1  19   1     1951.80     2398.47    225.83 o
   0  19   1    13970.00    14007.88    394.08 o
   1  19   1     7140.17     6796.02    273.56 o
   2  19   1    18150.34    18040.54    428.51 o
   3  19   1      202.32      212.22     83.87 o
   4  19   1    12615.70    12147.52    668.80 o
   5  19   1       44.17       50.26     83.37 o
   6  19   1     7479.85     7245.69    320.94 o
   7  19   1     1433.13     1376.31    170.22 o
   8  19   1     3583.86     3549.98    503.06 o
   9  19   1      419.71      440.75    144.51 o
  -9  20   1     1726.20     1881.85    189.08 o
  -8  20   1     1344.57     1410.51    188.26 o
  -7  20   1     2983.83     3201.59    185.60 o
  -6  20   1      339.22      355.87    111.99 o
  -5  20   1     8702.58     8573.47    427.66 o
  -4  20   1      248.72      318.73    124.69 o
  -3  20   1     5277.82     5472.77    403.92 o
  -2  20   1     2015.90     2118.09    146.59 o
  -1  20   1     2700.24     2991.87    213.12 o
   0  20   1     1351.48     1343.34    117.26 o
   1  20   1     8931.37     8791.23    288.33 o
   2  20   1      419.49      390.72     69.34 o
   3  20   1    10876.61    11089.91    480.55 o
   4  20   1       25.87       -5.38     98.38 o
   5  20   1     1103.03     1208.27    145.76 o
   6  20   1       29.31      -23.60     87.05 o
   7  20   1      327.25      553.55    129.54 o
   8  20   1       11.67       10.61    106.71 o
   9  20   1     1624.96     1792.12    222.02 o
  -9  21   1      758.45      612.64    140.86 o
  -8  21   1     1434.45     1369.55    218.84 o
  -7  21   1     4563.44     4704.59    380.46 o
  -6  21   1     2128.65     2131.93    199.40 o
  -5  21   1     4194.79     4630.10    368.35 o
  -4  21   1     1544.49     1383.23    190.34 o
  -3  21   1     3358.05     3749.04    499.92 o
  -2  21   1     2268.72     1782.48    228.24 o
  -1  21   1     7601.89     7774.01    244.54 o
   0  21   1     1928.07     1930.75    168.20 o
   1  21   1    14674.83    14708.93    427.29 o
   2  21   1     3993.21     3876.80    164.16 o
   3  21   1     7958.73     7633.47    678.00 o
   4  21   1     3035.75     2769.33    254.27 o
   5  21   1     5848.29     6418.35    384.98 o
   6  21   1     1178.56     1188.84    154.70 o
   7  21   1     2584.82     2628.32    226.24 o
   8  21   1      334.30      385.14    137.44 o
  -8  22   1     4177.35     4461.89    391.73 o
  -7  22   1       93.47      201.71     92.66 o
  -6  22   1     4250.92     4597.60    243.86 o
  -5  22   1      135.58       41.46    115.16 o
  -4  22   1     2110.40     2233.50    521.56 o
  -3  22   1      214.32      156.93    166.89 o
  -2  22   1     6749.13     6613.97    345.57 o
  -1  22   1       86.98       69.10     66.86 o
   0  22   1    12963.11    12724.74    382.91 o
   1  22   1        7.14       -0.22     64.16 o
   2  22   1     8043.43     7995.50    247.37 o
   3  22   1        2.90       14.27    106.99 o
   4  22   1     1575.78     1671.37    213.15 o
   5  22   1      639.11      765.26    176.22 o
   6  22   1      895.99     1033.40    155.47 o
   7  22   1      290.50       83.70    100.19 o
   8  22   1     1561.01     1613.11    201.04 o
  -8  23   1     1285.54     1144.59    156.05 o
  -7  23   1     4084.00     3772.81    295.88 o
  -6  23   1     2052.95     2068.60    180.07 o
  -5  23   1     3147.73     3337.95    291.45 o
  -4  23   1     1762.15     1891.02    224.40 o
  -3  23   1     4155.40     4406.67    299.99 o
  -2  23   1     2129.35     2676.17    159.25 o
  -1  23   1     7206.67     7685.61    280.71 o
   0  23   1     6382.54     6715.30    258.75 o
   1  23   1     8608.32     8568.31    289.22 o
   2  23   1    11552.44    12170.13    466.54 o
   3  23   1     4479.54     4458.51    309.17 o
   4  23   1     3860.91     4059.82    348.95 o
   5  23   1     2562.84     2795.37    280.01 o
   6  23   1     1358.15     1332.61    227.91 o
   7  23   1     1909.69     1809.60    200.96 o
   8  23   1     1518.52     1786.55    211.84 o
  -8  24   1       18.45     -110.04    123.01 o
  -7  24   1     2085.13     2405.21    382.43 o
  -6  24   1       77.85       67.52    108.46 o
  -5  24   1     3905.78     4200.39    232.63 o
  -4  24   1      437.58      392.44     98.47 o
  -3  24   1     1119.59     1332.70    177.92 o
  -2  24   1      322.29      224.62    122.98 o
  -1  24   1     3119.89     3039.85    160.24 o
   0  24   1      176.18      337.96     83.85 o
   1  24   1     5479.62     5444.27    223.43 o
   2  24   1      947.58      887.81    121.26 o
   3  24   1     2905.62     2902.50    267.66 o
   4  24   1      518.08      540.10    157.90 o
   5  24   1      316.50      185.33    140.56 o
   6  24   1      194.81     -135.35    125.36 o
   7  24   1      300.23      646.67    192.99 o
   8  24   1      657.70      607.88    162.42 o
  -7  25   1      921.81      827.07    171.47 o
  -6  25   1     5159.90     5796.27    328.55 o
  -5  25   1      743.99      595.71    137.43 o
  -4  25   1     3949.80     4092.64    221.56 o
  -3  25   1      174.63       88.42     89.68 o
  -2  25   1     2312.20     2165.80    201.89 o
  -1  25   1     1227.96     1236.45    154.73 o
   0  25   1     7890.48     8129.91    294.28 o
   1  25   1     5567.60     5238.95    364.87 o
   2  25   1    11159.38    11651.75    519.52 o
   3  25   1     1066.47     1063.31    188.17 o
   4  25   1     5178.69     4637.47    685.21 o
   5  25   1      901.32     1018.30    200.79 o
   6  25   1     2730.12     2714.47    301.49 o
   7  25   1      992.08      891.33    230.72 o
  -7  26   1      242.44      223.73    141.35 o
  -6  26   1     2943.49     3233.00    264.62 o
  -5  26   1      321.44      174.14    159.93 o
  -4  26   1     1766.61     1802.05    190.21 o
  -3  26   1      161.61       85.85     95.80 o
  -2  26   1     2049.74     2129.39    301.76 o
  -1  26   1     1404.91     1477.54    126.49 o
   0  26   1     3025.91     3228.24    242.56 o
   1  26   1     2037.98     2122.60    134.82 o
   2  26   1     2241.64     2329.77    285.03 o
   3  26   1       77.26      147.42    120.69 o
   4  26   1      402.74      441.52    168.63 o
   5  26   1      577.03      531.18    181.40 o
   6  26   1      115.73      404.70    171.51 o
   7  26   1      750.10      859.16    233.89 o
  -7  27   1     2512.34     2789.62    273.69 o
  -6  27   1       47.78       48.74    112.05 o
  -5  27   1     4021.42     4393.92    290.46 o
  -4  27   1        5.76        6.26     95.59 o
  -3  27   1     3746.59     3694.55    240.89 o
  -2  27   1      503.90      486.27    109.15 o
  -1  27   1     2684.88     2881.02    169.85 o
   0  27   1      807.84      728.18    111.56 o
   1  27   1     4442.53     4812.59    192.54 o
   2  27   1       51.47       92.81    116.16 o
   3  27   1     8075.75     8957.53    468.23 o
   4  27   1       26.49       -7.73    129.52 o
   5  27   1     2905.72     3283.05    355.42 o
   6  27   1      211.21      100.72    158.56 o
  -6  28   1       93.10      -10.45    118.90 o
  -5  28   1     2159.10     1998.85    215.36 o
  -4  28   1      220.17      435.78    130.91 o
  -3  28   1     2374.43     2510.41    212.67 o
  -2  28   1     1412.75     1850.44    177.06 o
  -1  28   1     1754.90     1839.85    174.25 o
   0  28   1     2990.12     3034.87    196.06 o
   1  28   1     1956.59     2070.83    147.52 o
   2  28   1      504.82      585.36    173.85 o
   3  28   1     1023.24     1394.95    224.54 o
   4  28   1       61.72       -5.99    131.54 o
   5  28   1      418.19      310.17    177.26 o
   6  28   1      425.06      422.21    193.97 o
  -6  29   1     2797.05     2986.28    280.09 o
  -5  29   1      680.10      623.10    160.46 o
  -4  29   1     2741.61     2550.00    226.42 o
  -3  29   1      109.47      167.57    111.28 o
  -2  29   1     2479.30     2406.80    319.31 o
  -1  29   1       14.85       71.91     90.91 o
   0  29   1     5189.77     5984.13    270.04 o
   1  29   1        8.74      -60.04    109.21 o
   2  29   1     4257.37     4122.35    327.68 o
   3  29   1      178.58      403.08    216.63 o
   4  29   1     2446.41     2428.09    292.36 o
   5  29   1        1.98       32.11    148.88 o
  -5  30   1      713.07      794.28    170.64 o
  -4  30   1     1670.65     1943.83    214.84 o
  -3  30   1     1591.27     1425.96    176.81 o
  -2  30   1      520.06      631.48    135.12 o
  -1  30   1     2545.28     3196.54    220.62 o
   0  30   1      305.03      538.25     96.97 o
   1  30   1     1965.39     2318.66    544.44 o
   2  30   1      382.40      369.26    156.70 o
   3  30   1      954.87     1047.08    325.07 o
   4  30   1      647.68      907.78    217.40 o
   5  30   1      813.24      638.04    212.86 o
  -4  31   1      587.64      808.10    204.12 o
  -3  31   1     3320.95     3485.55    261.49 o
  -2  31   1      450.61      562.36    137.26 o
  -1  31   1     2185.83     2121.65    191.72 o
   0  31   1       22.32      181.36    100.20 o
   1  31   1     1166.46     1434.76    361.39 o
   2  31   1      678.53      708.18    191.59 o
   3  31   1     2636.13     3077.07    324.81 o
   4  31   1      409.65      393.37    178.58 o
  -4  32   1     1421.32     1804.62    265.37 o
  -3  32   1      297.02      483.53    149.24 o
  -2  32   1     1638.72     2265.69    253.85 o
  -1  32   1      138.93      165.45    103.29 o
   0  32   1     1772.39     2078.54    224.08 o
   1  32   1       95.60      127.18    164.15 o
   2  32   1      906.72     1307.09    232.24 o
   3  32   1        8.12      -18.63    163.16 o
  -2  33   1     1878.20     2497.12    344.97 o
  -1  33   1      599.37      607.90    134.18 o
   1  33   1      796.58      974.12    136.61 o
   2  33   1      448.37      356.98    174.60 o
 -10   0   2      219.14      505.89    238.27 o
  -8   0   2      233.71      194.77     88.69 o
  -6   0   2     4632.56     4404.27    209.99 o
  -4   0   2     1531.01     1331.67    178.58 o
  -2   0   2     2556.32     2573.46     91.37 o
   0   0   2     1399.45     1379.12     99.74 o
   2   0   2    32461.92    33638.99    971.24 o
   4   0   2     2905.67     2698.98    150.07 o
   6   0   2     2600.23     2604.78    185.52 o
   8   0   2     3461.67     3970.51    408.89 o
  10   0   2     1208.26     1393.81    327.31 o
 -11   1   2     1444.99     1676.90    406.15 o
 -10   1   2     2257.20     2593.60    278.04 o
  -9   1   2     4024.94     4092.43    308.64 o
  -8   1   2     3471.00     3574.90    212.88 o
  -7   1   2    18547.29    19376.72    517.92 o
  -6   1   2     8902.49     8750.74    188.27 o
  -5   1   2    39973.57    41075.07    957.75 o
  -4   1   2    27731.67    28591.69    674.09 o
  -3   1   2    17084.37    16828.95    410.47 o
  -2   1   2     6893.86     7107.39    133.57 o
  -1   1   2     5079.87     5016.87     95.89 o
   0   1   2    22469.08    23448.63    661.71 o
   1   1   2    29275.11    32244.56    748.37 o
   2   1   2    32076.13    33783.41    689.23 o
   3   1   2    48717.88    51076.67   1036.50 o
   4   1   2    23642.89    25036.38    543.25 o
   5   1   2    12028.11    12307.04    310.20 o
   6   1   2      678.78      763.69    144.10 o
   7   1   2     6098.76     6310.16    222.30 o
   8   1   2     1614.15     1654.84    207.60 o
   9   1   2     2845.79     2809.99    277.15 o
  10   1   2     2504.10     2302.35    284.08 o
  11   1   2     2528.46     2297.32    303.36 o
 -11   2   2        3.55      139.75    147.56 o
 -10   2   2       22.07       41.10    131.65 o
  -9   2   2     1499.97     1718.39    220.65 o
  -8   2   2       76.30       67.26     55.39 o
  -7   2   2     1328.28     1414.43     79.05 o
  -6   2   2      164.94      179.76     36.10 o
  -5   2   2     3266.64     3528.84     94.86 o
  -4   2   2     2875.59     3178.45     82.64 o
  -3   2   2     5088.97     5094.53    151.01 o
  -2   2   2      363.20      363.57     30.18 o
  -1   2   2    25982.58    27745.27    448.03 o
   0   2   2     3052.09     3174.88     80.84 o
   1   2   2    13106.18    14262.95    296.76 o
   2   2   2      884.38      966.28     82.21 o
   3   2   2    15510.17    16047.34    355.66 o
   4   2   2     8682.04     8878.01    228.05 o
   5   2   2    10259.18    10790.02    279.71 o
   6   2   2      256.41      200.52     68.71 o
   7   2   2     3155.78     3041.52    224.58 o
   8   2   2        9.87      -30.47     76.16 o
   9   2   2     1525.80     1552.68    237.77 o
  10   2   2       14.10       60.44    151.25 o
  11   2   2     1842.98     2348.25    314.25 o
 -11   3   2      538.82      737.58    204.45 o
 -10   3   2     3858.23     4027.82    343.98 o
  -9   3   2      916.93      828.82    176.34 o
  -8   3   2    11341.34    12331.02    750.88 o
  -7   3   2     5917.79     6186.52    172.45 o
  -6   3   2    36239.49    39257.13    593.24 o
  -5   3   2     4877.59     4698.38    102.52 o
  -4   3   2    27166.24    28044.52    425.49 o
  -3   3   2     2537.92     2535.51     66.83 o
  -2   3   2    30434.58    30151.55    544.04 o
  -1   3   2    47310.89    50397.11    884.99 o
   0   3   2    81060.26    86164.38   1882.39 o
   1   3   2    18130.04    19777.93    361.24 o
   2   3   2    56752.42    59964.20   1200.66 o
   3   3   2     3932.05     3828.82    116.82 o
   4   3   2    35537.30    37647.84    787.50 o
   5   3   2     3100.85     2834.12    121.40 o
   6   3   2     8087.50     7498.50    398.12 o
   7   3   2     2071.91     2156.79    163.21 o
   8   3   2     6165.70     6008.73    269.35 o
   9   3   2      395.78      473.53    160.48 o
  10   3   2     3639.81     3454.76    329.56 o
  11   3   2      465.85      452.00    196.16 o
 -11   4   2      186.35      171.13    166.79 o
 -10   4   2       47.82       73.45    127.47 o
  -9   4   2      217.47      168.39     90.48 o
  -8   4   2     1472.53     1432.92    115.13 o
  -7   4   2      216.44      215.33     53.73 o
  -6   4   2     3197.76     3347.69     89.98 o
  -5   4   2     2956.39     2781.77     75.43 o
  -4   4   2     9077.60     9980.07    173.61 o
  -3   4   2     5764.64     5806.55    109.44 o
  -2   4   2     2326.17     2392.15     70.07 o
  -1   4   2     1031.55      948.46     44.27 o
   0   4   2    59707.18    64075.79   1409.56 o
   1   4   2      151.10      244.44     41.05 o
   2   4   2    11908.07    12239.50    273.31 o
   3   4   2      118.88      248.22     37.77 o
   4   4   2     4950.44     5212.95    156.20 o
   5   4   2     3813.09     3635.42    136.31 o
   6   4   2     5211.90     5020.50    179.50 o
   7   4   2      252.99      325.63     93.78 o
   8   4   2     6944.43     6973.83    295.66 o
   9   4   2       29.28      -37.86    113.99 o
  10   4   2     2365.60     2361.73    543.94 o
  11   4   2       11.73       93.72    171.41 o
 -11   5   2     5453.43     5618.15    421.99 o
 -10   5   2       74.04      105.74    136.28 o
  -9   5   2    10916.15    10829.91    439.62 o
  -8   5   2       23.88       51.57     50.72 o
  -7   5   2    14446.06    14816.20    329.61 o
  -6   5   2      120.46      163.80     30.41 o
  -5   5   2    49835.77    51473.27    761.71 o
  -4   5   2    10935.46    11261.64    192.64 o
  -3   5   2    66822.64    69388.78   1000.41 o
  -2   5   2     1424.83     1586.94     57.79 o
  -1   5   2    56840.45    60072.61   1167.27 o
   0   5   2     1929.13     2074.31     81.76 o
   1   5   2    23065.87    23627.81    430.45 o
   2   5   2       14.21       41.53     33.67 o
   3   5   2    67315.02    69890.61   1406.30 o
   4   5   2     4703.19     4798.92    148.29 o
   5   5   2    25878.36    26039.54    577.86 o
   6   5   2      158.19      160.09     58.77 o
   7   5   2     7354.56     7585.83    329.12 o
   8   5   2      132.13      155.71     90.16 o
   9   5   2     5133.05     5803.73    545.44 o
  10   5   2        3.74      244.93    151.19 o
  11   5   2     2658.01     2463.22    553.89 o
 -11   6   2       19.21       12.76    147.69 o
 -10   6   2      277.49      199.43    145.96 o
  -9   6   2      635.32      693.33    104.18 o
  -8   6   2       57.95       14.32     49.56 o
  -7   6   2      993.62      975.69     85.02 o
  -6   6   2      282.13      279.34     41.40 o
  -5   6   2      247.26      257.55     27.92 o
  -4   6   2     6004.59     6118.98    120.46 o
  -3   6   2      213.69      276.17     28.29 o
  -2   6   2    13464.95    13456.06    236.36 o
  -1   6   2     8610.38     8633.68    203.05 o
   0   6   2       78.51       76.17     29.39 o
   1   6   2    16467.75    16944.63    349.55 o
   2   6   2     1231.32     1250.80     49.65 o
   3   6   2      506.48      504.10     46.45 o
   4   6   2     9239.19     8970.37    229.16 o
   5   6   2      303.00      288.53     52.26 o
   6   6   2     6667.37     6619.52    315.94 o
   7   6   2     2847.90     2883.24    187.51 o
   8   6   2      496.49      558.77    115.13 o
   9   6   2     3380.10     3294.55    296.54 o
  10   6   2       69.59       23.62    139.82 o
  11   6   2      137.13       21.62    173.48 o
 -11   7   2      102.61      103.97    159.01 o
 -10   7   2     7115.39     7067.05    432.75 o
  -9   7   2     1470.50     1411.69    112.45 o
  -8   7   2    15627.83    15451.29    359.97 o
  -7   7   2     3345.45     3335.34    153.76 o
  -6   7   2    29261.28    29685.46    685.10 o
  -5   7   2     1434.93     1486.82     53.46 o
  -4   7   2    28398.60    29826.19    501.74 o
  -3   7   2     3558.50     3628.10     91.43 o
  -2   7   2    83745.66    85016.91   1323.98 o
  -1   7   2     2794.93     2757.70     98.65 o
   0   7   2    62757.70    62037.26   1375.06 o
   1   7   2     7399.61     7633.23    223.36 o
   2   7   2    38547.71    38543.25    909.19 o
   3   7   2     2733.78     2809.71    101.83 o
   4   7   2    16446.81    16252.97    375.07 o
   5   7   2     2016.40     2010.02     99.65 o
   6   7   2    30597.51    29226.73    786.67 o
   7   7   2      442.55      533.21    106.11 o
   8   7   2     6953.86     6699.95    296.33 o
   9   7   2      618.07      689.49    136.13 o
  10   7   2     1805.67     2088.33    274.34 o
 -11   8   2      545.54      478.85    195.29 o
 -10   8   2      114.23       89.25    189.77 o
  -9   8   2       43.77        3.95     79.69 o
  -8   8   2      639.10      625.35     81.97 o
  -7   8   2      416.65      389.11     69.57 o
  -6   8   2      193.79      125.92     53.33 o
  -5   8   2     1679.00     1627.84    101.89 o
  -4   8   2      766.55      794.30     63.76 o
  -3   8   2     8059.98     7980.85    177.40 o
  -2   8   2     2076.83     2015.52     84.10 o
  -1   8   2     3118.66     3228.27     86.32 o
   0   8   2     3516.98     3259.85    114.14 o
   1   8   2     7136.80     7067.87    169.23 o
   2   8   2     2000.12     1977.11    127.70 o
   3   8   2     6392.20     6564.67    175.70 o
   4   8   2      658.63      853.68     90.85 o
   5   8   2     5981.42     6044.33    216.84 o
   6   8   2      428.19      284.10     84.09 o
   7   8   2     2318.18     2183.38    172.33 o
   8   8   2      363.10      252.77     99.76 o
   9   8   2     1245.37     1221.54    165.16 o
  10   8   2      792.41      796.39    200.22 o
 -11   9   2     5041.50     5141.22    523.30 o
 -10   9   2     1964.30     1572.96    180.01 o
  -9   9   2     5984.36     6266.59    358.59 o
  -8   9   2     3692.71     3576.10    160.47 o
  -7   9   2     3785.16     3564.50    203.72 o
  -6   9   2     3496.77     3758.83    163.34 o
  -5   9   2    19860.37    19925.40    459.90 o
  -4   9   2     8414.82     8372.51    190.90 o
  -3   9   2    49002.52    49232.75    876.32 o
  -2   9   2    17072.64    17829.97    337.49 o
  -1   9   2    34388.25    33967.74    596.13 o
   0   9   2    13232.00    12744.48    323.94 o
   1   9   2    20554.58    20033.80    417.03 o
   2   9   2     9601.61     9203.13    321.95 o
   3   9   2    20891.39    21363.71    471.19 o
   4   9   2     7281.45     7531.53    204.30 o
   5   9   2    17706.49    17031.94    406.07 o
   6   9   2     3705.86     3362.52    192.93 o
   7   9   2     8499.74     8245.36    324.23 o
   8   9   2     2354.19     2264.12    242.86 o
   9   9   2     5203.39     5390.40    296.71 o
  10   9   2      230.05      297.90    169.82 o
 -11  10   2        4.60       83.78    246.48 o
 -10  10   2      452.35      459.31    128.64 o
  -9  10   2      477.24      614.26     91.17 o
  -8  10   2       75.25       57.64     59.20 o
  -7  10   2        5.31       44.80     55.87 o
  -6  10   2      206.68      232.07     68.00 o
  -5  10   2      123.46       63.56     52.13 o
  -4  10   2     6475.44     6432.44    159.41 o
  -3  10   2      122.07      134.73     31.70 o
  -2  10   2     6375.94     6286.63    165.18 o
  -1  10   2     2527.30     2675.43     82.96 o
   0  10   2     7399.53     7500.55    215.52 o
   1  10   2    10192.39    10513.70    277.53 o
   2  10   2      123.93      208.03     41.00 o
   3  10   2       73.52       46.03     31.56 o
   4  10   2     6763.12     6498.65    246.97 o
   5  10   2       66.44       55.85     93.71 o
   6  10   2     3543.53     3450.82    206.68 o
   7  10   2      629.02      573.56    107.79 o
   8  10   2     1899.46     2120.17    189.93 o
   9  10   2     1445.30     1624.31    184.46 o
  10  10   2      649.24      822.43    234.79 o
 -10  11   2     4569.18     4991.12    302.40 o
  -9  11   2     2476.94     2718.62    156.87 o
  -8  11   2     3695.71     3506.75    199.73 o
  -7  11   2     4524.09     4112.60    174.28 o
  -6  11   2     6001.92     5793.90    209.89 o
  -5  11   2     7692.57     7605.92    240.74 o
  -4  11   2    12747.10    12851.12    295.02 o
  -3  11   2    20798.11    20872.70    407.23 o
  -2  11   2    31337.59    31474.76    637.63 o
  -1  11   2    42453.11    44183.70    772.72 o
   0  11   2    15944.19    14681.40    376.21 o
   1  11   2     6608.38     6045.85    183.49 o
   2  11   2     1761.13     1590.83     65.37 o
   3  11   2     8351.63     8082.81    181.60 o
   4  11   2     8078.73     8206.16    222.78 o
   5  11   2    12989.83    12899.47    410.67 o
   6  11   2    12986.93    12403.78    415.66 o
   7  11   2    11839.60    11908.70    497.68 o
   8  11   2     4922.21     5160.52    273.29 o
   9  11   2     1438.39     1312.22    208.93 o
  10  11   2      218.63      284.11    279.56 o
 -10  12   2       54.71      189.74     85.53 o
  -9  12   2      931.98      946.72    134.22 o
  -8  12   2       18.55       -4.13     60.23 o
  -7  12   2      270.14      358.55     91.54 o
  -6  12   2     2371.55     2172.58    181.00 o
  -5  12   2       47.15       37.00     53.18 o
  -4  12   2     1204.52     1309.50     72.87 o
  -3  12   2     4127.36     4144.35    123.76 o
  -2  12   2      842.49      879.34     63.72 o
  -1  12   2    14363.03    14311.19    286.61 o
   0  12   2       30.11      -13.08     35.55 o
   1  12   2      160.16      208.91     44.32 o
   2  12   2     5356.82     5191.65    134.23 o
   3  12   2     1291.08     1101.88     56.90 o
   4  12   2        5.27        8.57     48.86 o
   5  12   2     4463.31     4320.58    207.72 o
   6  12   2       19.10        5.44     75.74 o
   7  12   2     3658.28     3416.14    215.08 o
   8  12   2        1.99        3.79     90.50 o
   9  12   2     1132.21      901.21    150.48 o
  10  12   2       52.69      152.93    176.39 o
 -10  13   2     6052.84     6576.90    255.88 o
  -9  13   2     4582.73     4322.97    201.17 o
  -8  13   2     6248.50     6694.76    230.82 o
  -7  13   2     4023.65     3831.54    190.18 o
  -6  13   2     8747.54     8398.60    315.63 o
  -5  13   2     4698.02     4620.34    217.81 o
  -4  13   2    25094.22    25709.85    525.39 o
  -3  13   2    16133.36    16427.10    411.69 o
  -2  13   2    31718.38    32241.60    661.31 o
  -1  13   2    22416.60    22279.03    676.70 o
   0  13   2    24466.58    23885.99    489.40 o
   1  13   2    10600.48    10718.68    296.38 o
   2  13   2    26013.15    25369.08    486.02 o
   3  13   2     4433.44     4306.50    121.28 o
   4  13   2    16570.73    16976.75    407.35 o
   5  13   2     5129.61     4887.08    226.95 o
   6  13   2     9369.82     8881.36    334.83 o
   7  13   2     3187.74     3330.03    215.15 o
   8  13   2     7729.67     7871.01    344.18 o
   9  13   2      167.45      207.91    115.94 o
  10  13   2     2415.04     2341.76    237.21 o
 -10  14   2      175.72      180.96     86.95 o
  -9  14   2     1898.26     1744.37    140.22 o
  -8  14   2      106.76       46.22     67.69 o
  -7  14   2      614.39      481.58     94.54 o
  -6  14   2      556.90      469.03     83.26 o
  -5  14   2      260.98      249.41     72.52 o
  -4  14   2     1424.03     1484.15     91.10 o
  -3  14   2       52.28       97.28     44.49 o
  -2  14   2     2713.38     2766.41    115.15 o
  -1  14   2     6024.35     6239.66    177.72 o
   0  14   2     3901.43     4110.93    135.84 o
   1  14   2     1881.30     1842.52    102.80 o
   2  14   2     5797.72     5584.91    274.48 o
   3  14   2      802.16      867.84     55.63 o
   4  14   2     2573.18     2516.57    157.86 o
   5  14   2      184.55      213.94     84.11 o
   6  14   2     2086.48     1937.55    229.91 o
   7  14   2       52.33      185.88     92.92 o
   8  14   2     2607.20     2690.59    214.47 o
   9  14   2      394.86      292.42    121.37 o
  10  14   2      971.00     1249.97    189.00 o
 -10  15   2      834.63      903.07    121.73 o
  -9  15   2     7917.54     7940.74    270.73 o
  -8  15   2      981.70      981.05    112.30 o
  -7  15   2    10850.87    10616.07    331.28 o
  -6  15   2      864.04      921.63    108.77 o
  -5  15   2    12074.61    11723.66    364.52 o
  -4  15   2     2409.14     2297.46    132.27 o
  -3  15   2    33410.44    34530.72    722.07 o
  -2  15   2     4492.56     4767.40    258.47 o
  -1  15   2    56685.82    57606.98   1134.06 o
   0  15   2     2985.67     3129.92    120.23 o
   1  15   2    30953.47    31431.99    754.87 o
   2  15   2     1622.27     1459.70     83.49 o
   3  15   2    11835.10    11986.15    263.74 o
   4  15   2     2129.29     2047.19    149.76 o
   5  15   2    13100.63    12697.89    420.75 o
   6  15   2      397.35      340.93     97.44 o
   7  15   2    11826.28    11213.25    413.44 o
   8  15   2      431.41      301.72    110.12 o
   9  15   2     1664.73     1638.61    194.80 o
  10  15   2      124.70      -21.85    120.78 o
 -10  16   2      399.04      530.17    111.53 o
  -9  16   2       10.95      -58.08     72.90 o
  -8  16   2     2386.36     2467.73    162.77 o
  -7  16   2        6.58       34.21     72.67 o
  -6  16   2      630.13      629.39     96.29 o
  -5  16   2     1200.94     1013.36    133.26 o
  -4  16   2      467.69      516.59     89.31 o
  -3  16   2     2688.28     2472.97    121.03 o
  -2  16   2     1628.17     1762.65    102.32 o
  -1  16   2     3494.98     3552.52    190.34 o
   0  16   2     5995.09     5999.33    177.95 o
   1  16   2      416.58      394.08     66.90 o
   2  16   2      802.97      675.17     66.10 o
   3  16   2     4986.98     4892.30    145.69 o
   4  16   2      700.84      716.10    120.36 o
   5  16   2     6441.50     5951.35    263.05 o
   6  16   2       24.41      -66.82     71.12 o
   7  16   2     2611.76     2341.64    197.84 o
   8  16   2     1318.96     1264.70    190.81 o
   9  16   2      358.23      349.77    131.18 o
 -10  17   2     3966.27     3923.39    222.71 o
  -9  17   2       12.40      -17.15     77.68 o
  -8  17   2     6520.23     6663.75    384.98 o
  -7  17   2      438.04      471.82     99.90 o
  -6  17   2    12284.64    12014.51    420.38 o
  -5  17   2     1091.62     1148.06    128.23 o
  -4  17   2    27049.18    26196.33   1233.14 o
  -3  17   2     2590.66     2639.54    127.86 o
  -2  17   2    30669.73    30854.20    758.43 o
  -1  17   2       61.08       -3.79     42.68 o
   0  17   2    20809.42    20220.82    511.20 o
   1  17   2      162.57      192.65     59.11 o
   2  17   2    14326.92    13928.76    341.05 o
   3  17   2     2113.79     2171.01    148.48 o
   4  17   2    24083.35    23862.74    676.24 o
   5  17   2       60.20       13.11     80.48 o
   6  17   2    11915.57    11478.04    412.84 o
   7  17   2       28.75       51.56     88.91 o
   8  17   2     4040.58     3867.00    260.85 o
   9  17   2       31.85      144.16    125.31 o
  -9  18   2      482.54      526.48    106.86 o
  -8  18   2      169.41      293.49     86.36 o
  -7  18   2      787.20     1095.71    129.87 o
  -6  18   2        3.65       57.68     70.86 o
  -5  18   2     1979.31     2230.37    150.41 o
  -4  18   2      593.64      562.17    100.42 o
  -3  18   2      134.96      199.98     60.36 o
  -2  18   2      688.71      494.11    166.24 o
  -1  18   2     3547.67     3746.85    149.44 o
   0  18   2      370.01      289.04     62.53 o
   1  18   2     7199.72     7191.88    245.77 o
   2  18   2     2209.31     2110.57    111.39 o
   3  18   2      890.96      905.83     96.77 o
   4  18   2     2990.27     2881.57    185.22 o
   5  18   2      763.74      798.70    131.36 o
   6  18   2     2532.63     2760.55    221.64 o
   7  18   2     1585.19     1427.12    166.35 o
   8  18   2      345.75      304.40    116.39 o
   9  18   2     1306.85     1179.06    180.64 o
  -9  19   2     3828.76     3856.71    218.07 o
  -8  19   2       70.70      114.03     83.23 o
  -7  19   2    10328.73    10145.73    341.00 o
  -6  19   2     1614.31     1532.02    161.49 o
  -5  19   2    17709.77    16508.52    504.41 o
  -4  19   2       43.77      207.69     84.91 o
  -3  19   2    11150.91    11179.71    311.79 o
  -2  19   2     3051.62     3090.21    185.21 o
  -1  19   2    12614.64    13378.40    336.73 o
   0  19   2      562.74      579.47     71.86 o
   1  19   2    20336.68    19691.90    526.13 o
   2  19   2      464.23      611.48     75.74 o
   3  19   2    28052.62    27896.84    740.54 o
   4  19   2      412.52      481.17    135.06 o
   5  19   2     6785.97     6363.74    285.45 o
   6  19   2     3014.67     3098.39    217.74 o
   7  19   2     3916.56     3786.29    252.35 o
   8  19   2      568.35      863.78    263.04 o
   9  19   2     2625.32     2929.28    255.46 o
  -9  20   2      223.94      311.38     99.83 o
  -8  20   2     1054.87     1103.93    126.78 o
  -7  20   2      359.39      337.48     92.09 o
  -6  20   2      619.91      842.45    121.07 o
  -5  20   2      269.65      231.95    173.14 o
  -4  20   2       47.00      137.96     84.42 o
  -3  20   2      623.86      678.54     85.01 o
  -2  20   2     2212.46     1940.53    146.39 o
  -1  20   2       66.88       12.97     53.11 o
   0  20   2     5143.83     5167.63    208.37 o
   1  20   2      532.68      412.96     80.88 o
   2  20   2     3426.00     3305.74    146.56 o
   3  20   2     1860.22     1589.94    197.15 o
   4  20   2     2822.70     2775.88    251.62 o
   5  20   2     1144.28     1222.69    146.48 o
   6  20   2      532.33      720.89    130.03 o
   7  20   2      110.98      135.46    129.76 o
   8  20   2     1119.00     1299.47    179.93 o
  -9  21   2      427.84      382.56    109.55 o
  -8  21   2     4413.48     4386.66    225.36 o
  -7  21   2      783.03      952.60    131.08 o
  -6  21   2    10886.97    11148.34    414.37 o
  -5  21   2     2747.69     2896.40    279.13 o
  -4  21   2     7100.27     7404.77    296.96 o
  -3  21   2     3570.71     3365.16    196.39 o
  -2  21   2     8907.32     8489.99    422.57 o
  -1  21   2      802.50      756.54     89.33 o
   0  21   2    10130.44    10169.34    280.18 o
   1  21   2     3098.16     2835.57    160.99 o
   2  21   2    18726.18    18159.21    443.96 o
   3  21   2     4906.44     5045.92    416.60 o
   4  21   2     4045.51     4040.36    300.57 o
   5  21   2     2606.22     2447.79    261.47 o
   6  21   2     2876.52     3167.07    228.52 o
   7  21   2      516.56      673.58    135.14 o
   8  21   2      812.17      915.29    162.29 o
  -8  22   2      258.34      279.44     95.16 o
  -7  22   2      627.05      605.40    179.28 o
  -6  22   2        7.65       26.39     99.24 o
  -5  22   2     1524.75     1552.65    208.31 o
  -4  22   2      179.28        6.55     79.71 o
  -3  22   2      725.19      803.81    120.28 o
  -2  22   2       10.66      -61.85     47.20 o
  -1  22   2      235.87      201.66     98.65 o
   0  22   2      121.91      147.89     63.61 o
   1  22   2     1417.79     1371.07    124.73 o
   2  22   2      136.91      103.65     62.02 o
   3  22   2      947.98     1120.13    183.30 o
   4  22   2      264.06      289.88    136.88 o
   5  22   2      453.14      290.51    166.39 o
   6  22   2      186.91      130.95    104.32 o
   7  22   2     1156.29     1248.98    172.14 o
   8  22   2       26.82       69.82    118.09 o
  -8  23   2     1933.62     1970.93    194.71 o
  -7  23   2     3916.60     4100.15    277.30 o
  -6  23   2     6354.13     5747.99    306.83 o
  -5  23   2     7019.39     7370.08    380.25 o
  -4  23   2     8963.68     9216.14    350.59 o
  -3  23   2     4496.38     4119.09    227.38 o
  -2  23   2     4381.13     3837.36    527.38 o
  -1  23   2     2158.78     2229.58    212.76 o
   0  23   2     4806.44     5111.29    188.30 o
   1  23   2     6025.06     5776.94    234.89 o
   2  23   2    10052.95    10006.29    497.61 o
   3  23   2     7688.87     7826.00    406.59 o
   4  23   2     6465.17     6216.58    388.49 o
   5  23   2     2321.68     2498.68    275.57 o
   6  23   2     1356.54     1358.94    235.88 o
   7  23   2      131.87      -13.64    123.04 o
   8  23   2     1306.23     1023.32    174.19 o
  -8  24   2       18.61      -68.38    150.05 o
  -7  24   2       21.92      157.99    107.76 o
  -6  24   2       62.77      116.26    108.48 o
  -5  24   2      509.75      498.21    161.51 o
  -4  24   2      977.78      997.97    137.45 o
  -3  24   2     1352.46     1515.91    180.97 o
  -2  24   2      917.59      969.00    102.89 o
  -1  24   2      173.36      190.27     61.62 o
   0  24   2      798.56      804.03     92.73 o
   1  24   2     1277.31     1333.43    129.27 o
   2  24   2      408.54      441.66     97.48 o
   3  24   2        4.67     -121.87     97.47 o
   4  24   2     2488.27     2016.88    247.60 o
   5  24   2      153.48       28.20    132.69 o
   6  24   2     1782.38     1740.45    252.54 o
   7  24   2        0.74      -76.88    138.99 o
  -7  25   2     5646.93     5503.01    284.63 o
  -6  25   2     2584.46     2241.70    253.20 o
  -5  25   2     6631.74     6656.98    329.23 o
  -4  25   2     2106.48     1932.68    187.65 o
  -3  25   2     4408.21     4607.67    251.87 o
  -2  25   2      748.36      806.61     97.05 o
  -1  25   2     6296.17     6363.62    203.32 o
   0  25   2     1412.01     1657.88    184.16 o
   1  25   2     7965.94     8549.66    308.44 o
   2  25   2     3309.73     3819.25    329.30 o
   3  25   2     6995.10     7438.21    588.46 o
   4  25   2     1750.22     1467.99    220.98 o
   5  25   2     3833.18     3693.14    339.88 o
   6  25   2      429.04      682.00    184.34 o
   7  25   2     1616.08     1512.22    261.96 o
  -7  26   2      178.80      128.32    108.90 o
  -6  26   2      594.45      388.29    135.01 o
  -5  26   2      164.62      106.88    105.30 o
  -4  26   2     1311.07     1250.06    208.58 o
  -3  26   2       54.69      108.27    178.99 o
  -2  26   2       47.29       54.60     66.54 o
  -1  26   2     1017.92      961.88     97.40 o
   0  26   2      265.83      205.29     74.47 o
   1  26   2     2031.72     2002.48    159.44 o
   2  26   2      145.59      166.97    131.72 o
   3  26   2     1628.30     1653.05    234.19 o
   4  26   2      436.98      244.83    154.89 o
   5  26   2      509.36      538.03    180.16 o
   6  26   2      213.17      187.29    163.18 o
   7  26   2     1183.30      912.23    235.56 o
  -7  27   2       46.51        4.27    134.30 o
  -6  27   2     4000.46     4063.91    294.12 o
  -5  27   2      165.38      113.04    112.73 o
  -4  27   2     5606.17     6322.62    319.66 o
  -3  27   2      908.63      871.76    146.40 o
  -2  27   2     5537.76     5711.76    277.86 o
  -1  27   2       18.32       22.34     63.86 o
   0  27   2     3376.96     3180.85    202.41 o
   1  27   2       76.41       43.19    100.50 o
   2  27   2     7050.09     7160.78    717.80 o
   3  27   2        4.88       -5.98    129.95 o
   4  27   2     5647.80     6029.16    410.97 o
   5  27   2       74.44      182.77    166.83 o
   6  27   2     1822.95     1650.95    263.79 o
  -6  28   2        6.72        5.98    109.18 o
  -5  28   2     1305.38     1312.67    177.26 o
  -4  28   2       49.47       38.23    103.24 o
  -3  28   2     2058.15     1967.77    236.03 o
  -2  28   2      287.48      289.75     99.42 o
  -1  28   2      439.52      494.30    135.63 o
   0  28   2      662.02      649.12    163.80 o
   1  28   2       55.02       74.05     93.64 o
   2  28   2      265.71      160.92    127.13 o
   3  28   2      811.51      724.98    187.29 o
   4  28   2      288.24      420.12    174.88 o
   5  28   2     1758.00     1864.24    277.29 o
   6  28   2      546.55      503.81    195.75 o
  -6  29   2        6.56      230.88    126.46 o
  -5  29   2     4062.92     3951.41    285.68 o
  -4  29   2        9.76       87.93    105.55 o
  -3  29   2     4864.68     4588.67    272.66 o
  -2  29   2       12.42      -72.39     87.92 o
  -1  29   2     6364.12     6429.54    302.80 o
   0  29   2      452.41      383.22    108.26 o
   1  29   2     5270.07     4933.77    352.73 o
   2  29   2      104.79       59.86    135.89 o
   3  29   2     3401.27     3802.16    337.57 o
   4  29   2      175.13      156.27    150.87 o
   5  29   2     2500.69     2639.98    326.35 o
  -5  30   2      142.07      200.72    148.73 o
  -4  30   2      936.25     1045.63    163.50 o
  -3  30   2        0.89       61.20    101.40 o
  -2  30   2      878.75      833.46    144.15 o
  -1  30   2      533.69      534.86    119.77 o
   0  30   2       89.20      230.16    100.95 o
   1  30   2      189.96      273.92    143.47 o
   2  30   2      333.39      445.44    158.24 o
   3  30   2      327.45      230.43    150.37 o
   4  30   2      804.32      969.90    219.21 o
   5  30   2      192.83      -78.36    160.06 o
  -4  31   2     4050.17     4381.95    322.21 o
  -3  31   2      125.18      272.49    122.03 o
  -2  31   2     4643.74     4169.77    260.63 o
  -1  31   2      775.05     1068.75    192.40 o
   0  31   2     4219.03     4293.30    315.53 o
   1  31   2      411.20      357.46    157.57 o
   2  31   2     1810.40     2147.83    269.24 o
   3  31   2      538.86      683.77    288.51 o
   4  31   2     2000.34     1984.21    283.62 o
  -3  32   2      533.68      466.99    134.73 o
  -2  32   2        2.04       41.92    103.50 o
  -1  32   2      489.01      429.36    155.34 o
   0  32   2      262.61      316.38    144.12 o
   1  32   2      708.38      771.57    189.68 o
   2  32   2      417.40      486.01    192.55 o
   3  32   2      331.27      443.78    179.32 o
  -2  33   2     1378.99     1761.18    192.53 o
  -1  33   2     2906.48     2877.12    290.39 o
   1  33   2      854.76     1042.77    221.96 o
   2  33   2     1392.20     1757.14    264.79 o
 -11   0   3     3276.20     3607.39    490.47 o
  -9   0   3     3745.48     3710.35    413.37 o
  -5   0   3    73197.42    71017.70   1978.72 o
  -3   0   3    36683.79    39708.11    915.43 o
  -1   0   3    40507.71    40461.46   1105.01 o
   3   0   3    39511.10    39628.17   1160.26 o
   5   0   3    23236.99    23639.01    758.81 o
   7   0   3    18008.95    18710.71    669.93 o
   9   0   3     3087.78     2993.06    402.92 o
 -11   1   3      956.53     1410.36    243.23 o
 -10   1   3      913.88      680.17    175.82 o
  -9   1   3      706.96      621.79    158.06 o
  -8   1   3     2026.45     1642.35    323.29 o
  -7   1   3      683.48      850.51     63.94 o
  -6   1   3     1980.55     1732.11    246.62 o
  -5   1   3     2869.67     2609.25     82.34 o
  -4   1   3     4288.50     4230.00    144.12 o
  -3   1   3     7501.59     7671.70    152.11 o
  -2   1   3     8844.26     9332.16    173.27 o
  -1   1   3       46.24       76.52     22.83 o
   0   1   3    17786.27    18329.52    433.69 o
   1   1   3     2125.20     2255.95     75.53 o
   2   1   3      730.72      712.46     48.17 o
   3   1   3      417.57      409.43     46.83 o
   4   1   3     4598.81     4611.46    180.21 o
   5   1   3      937.33      986.48     82.34 o
   6   1   3       48.37      -46.14     59.31 o
   7   1   3      102.46       24.29     62.37 o
   8   1   3       76.16      193.73    141.27 o
   9   1   3        1.79      153.98    132.30 o
  10   1   3       73.31      -61.20    140.34 o
 -11   2   3      652.45      728.95    205.89 o
 -10   2   3     4972.69     5087.93    363.24 o
  -9   2   3      901.05      899.45    169.71 o
  -8   2   3     7669.52     7349.36    562.17 o
  -7   2   3      634.64      577.77     53.55 o
  -6   2   3    19544.70    19809.79    360.06 o
  -5   2   3     6463.89     6502.79    182.59 o
  -4   2   3    70445.86    72152.72   1361.19 o
  -3   2   3    20799.49    21803.09    371.27 o
  -2   2   3    81944.69    86702.99   1367.83 o
  -1   2   3     4039.65     4255.02     99.56 o
   0   2   3    24798.34    25523.65    513.49 o
   1   2   3      757.71      851.57     45.25 o
   2   2   3    61428.68    62098.56   2507.92 o
   3   2   3      957.05      847.12     60.13 o
   4   2   3    64617.09    67389.23   1372.72 o
   5   2   3     8869.63     8754.03    273.12 o
   6   2   3    17789.42    18154.24    443.63 o
   7   2   3      930.79      927.01    104.18 o
   8   2   3     4654.23     4710.47    321.23 o
   9   2   3      167.52      203.16    230.06 o
  10   2   3     5235.85     5858.49    417.39 o
 -11   3   3      307.80      452.91    176.75 o
 -10   3   3      685.71      647.63    184.66 o
  -9   3   3     1745.32     1551.45    209.46 o
  -8   3   3      657.88      725.21     87.99 o
  -7   3   3     3931.18     3618.66    129.55 o
  -6   3   3       14.72       23.47     32.55 o
  -5   3   3     7630.24     7840.44    165.95 o
  -4   3   3     8217.09     8370.30    236.33 o
  -3   3   3     2128.13     2175.27     83.67 o
  -2   3   3     3247.86     3492.28     83.25 o
  -1   3   3      171.25      188.99     26.31 o
   0   3   3     1343.58     1527.23     53.24 o
   1   3   3      193.04      155.70     24.86 o
   2   3   3     2844.47     2874.56    135.53 o
   3   3   3     8505.22     9451.07    234.78 o
   4   3   3     3710.27     3773.15    132.10 o
   5   3   3     2706.48     2861.88    125.86 o
   6   3   3     1970.26     2099.99    120.07 o
   7   3   3       56.42       58.25     83.89 o
   8   3   3       83.30       69.29    165.63 o
   9   3   3       47.15      -50.43    131.24 o
  10   3   3      450.76      488.48    233.79 o
 -11   4   3     2711.53     3208.13    337.05 o
 -10   4   3      701.66      631.71    173.64 o
  -9   4   3     4210.65     4095.24    383.54 o
  -8   4   3     3314.06     3309.35    253.38 o
  -7   4   3    14315.17    14327.49    315.60 o
  -6   4   3     9402.24     9250.45    196.47 o
  -5   4   3    28051.96    28181.61    482.46 o
  -4   4   3     6314.57     5925.79    166.75 o
  -3   4   3    37213.54    37889.34    681.17 o
  -2   4   3    14906.11    15374.42    268.20 o
  -1   4   3    27966.97    29864.79    598.68 o
   0   4   3    46543.33    50204.07   1122.79 o
   1   4   3    44639.72    45522.60    808.85 o
   2   4   3    20770.47    22286.01    673.01 o
   3   4   3    50156.99    52818.63   1077.45 o
   4   4   3     6442.20     6150.45    179.62 o
   5   4   3    24562.73    25068.00    563.00 o
   6   4   3     6712.21     6482.31    213.66 o
   7   4   3     9135.39     9460.94    380.41 o
   8   4   3     3828.51     3872.51    295.97 o
   9   4   3     5923.47     5585.68    589.21 o
  10   4   3      541.29      346.23    174.64 o
 -11   5   3     1177.62     1342.93    239.76 o
 -10   5   3     1507.05     1697.53    237.15 o
  -9   5   3        2.46       77.06     83.35 o
  -8   5   3     1595.83     1391.25    153.50 o
  -7   5   3      935.82      950.95     98.59 o
  -6   5   3     4266.27     3996.03    132.44 o
  -5   5   3     1394.54     1385.34     80.16 o
  -4   5   3     8866.90     8819.47    177.47 o
  -3   5   3     5549.58     5131.72    214.17 o
  -2   5   3     1185.03     1232.51     53.53 o
  -1   5   3      215.03      266.52     27.36 o
   0   5   3     1316.61     1289.13     69.39 o
   1   5   3       95.70       65.45     22.83 o
   2   5   3     4885.56     4863.89    136.53 o
   3   5   3       25.62       -7.53     30.96 o
   4   5   3       24.63       96.32     65.71 o
   5   5   3       16.88       19.14     45.95 o
   6   5   3       45.65       33.47     57.82 o
   7   5   3        2.64       67.39     81.44 o
   8   5   3       71.27      -40.95     88.66 o
   9   5   3       19.53      -11.79    125.94 o
  10   5   3        2.69      -27.70    149.98 o
 -11   6   3     2128.36     2410.37    303.63 o
 -10   6   3     2833.48     2438.93    276.46 o
  -9   6   3     7349.21     7363.92    262.41 o
  -8   6   3     6087.37     5693.34    214.83 o
  -7   6   3     7583.52     7366.51    278.72 o
  -6   6   3    11059.19    10668.58    232.86 o
  -5   6   3     9546.21     9540.77    195.87 o
  -4   6   3    14271.41    14411.15    265.31 o
  -3   6   3    32750.88    32506.82    602.42 o
  -2   6   3    16422.82    16123.45    313.99 o
  -1   6   3    16678.71    17139.88    360.07 o
   0   6   3    28522.72    29120.65    673.55 o
   1   6   3    22264.77    22985.04    470.14 o
   2   6   3    24352.33    24913.43    464.80 o
   3   6   3    22731.48    22964.51    500.73 o
   4   6   3     5678.06     5100.88    159.09 o
   5   6   3    19297.19    19292.57    451.62 o
   6   6   3     6832.54     6923.78    271.69 o
   7   6   3     5218.11     4932.13    243.36 o
   8   6   3     4706.09     4631.30    303.48 o
   9   6   3     3956.15     4405.82    339.74 o
  10   6   3     2647.24     2579.47    685.71 o
 -11   7   3     1346.20     1751.04    264.44 o
 -10   7   3      110.82      149.62    147.25 o
  -9   7   3     3246.75     3243.23    183.12 o
  -8   7   3       80.37       48.06     67.08 o
  -7   7   3     2426.76     2594.80    146.08 o
  -6   7   3     2833.40     2795.45    204.83 o
  -5   7   3     1199.62     1322.86     60.04 o
  -4   7   3       80.12       91.09     31.27 o
  -3   7   3     6677.73     6919.63    164.32 o
  -2   7   3     3022.48     2888.61    110.62 o
  -1   7   3    24193.38    25501.31    538.01 o
   0   7   3     1465.72     1400.50     75.52 o
   1   7   3      844.64      801.46     47.32 o
   2   7   3     7029.06     7447.19    165.79 o
   3   7   3      393.97      436.23     50.49 o
   4   7   3       71.95       84.49     42.84 o
   5   7   3     1671.77     1820.18    101.00 o
   6   7   3     2325.05     2234.76    158.97 o
   7   7   3      125.98      185.51     91.73 o
   8   7   3       61.12      153.44     93.62 o
   9   7   3        1.25       86.39    100.24 o
  10   7   3      652.09      534.56    315.87 o
 -11   8   3      897.44     1169.78    233.01 o
 -10   8   3     6291.67     6609.96    374.82 o
  -9   8   3     2881.56     3178.92    240.31 o
  -8   8   3    12088.67    12267.10    495.24 o
  -7   8   3     2319.94     2453.54    147.24 o
  -6   8   3     9872.00    10101.57    291.46 o
  -5   8   3     1578.85     1592.17     77.66 o
  -4   8   3    18074.00    18247.06    369.29 o
  -3   8   3    12365.86    12919.42    271.17 o
  -2   8   3    49296.72    48921.97   1216.69 o
  -1   8   3    24832.25    26216.50    537.42 o
   0   8   3    75309.98    80505.82   2389.06 o
   1   8   3    14707.78    14963.13    351.00 o
   2   8   3    23059.94    23614.86    445.96 o
   3   8   3    10420.10    10465.14    260.91 o
   4   8   3     9544.36     9469.19    251.64 o
   5   8   3     2531.67     2668.11    162.91 o
   6   8   3    17905.82    15985.91    649.10 o
   7   8   3     1427.87     1362.87    144.92 o
   8   8   3     9430.81     9328.29    417.41 o
   9   8   3     1918.26     2032.45    198.70 o
  10   8   3     3039.28     2620.19    302.04 o
 -11   9   3       18.77       86.48    157.62 o
 -10   9   3     1234.82     1440.93    175.39 o
  -9   9   3      127.09      128.92     81.63 o
  -8   9   3      649.95      800.05    108.25 o
  -7   9   3     1022.77     1136.63    139.22 o
  -6   9   3      499.43      505.83     70.85 o
  -5   9   3     1159.23     1073.31     63.38 o
  -4   9   3     4013.66     3773.19    118.33 o
  -3   9   3     1886.93     1990.20     79.58 o
  -2   9   3     1949.72     1875.68     96.41 o
  -1   9   3      481.57      630.34     45.55 o
   0   9   3     1017.69      866.03     94.38 o
   1   9   3     2443.17     2366.63     83.70 o
   2   9   3     1159.12     1181.67     57.79 o
   3   9   3      350.57      292.77     46.91 o
   4   9   3       36.12       -1.11     39.97 o
   5   9   3      243.24      185.11     53.60 o
   6   9   3      483.50      591.95    103.17 o
   7   9   3        7.89       16.25     78.14 o
   8   9   3      565.72      559.85    121.63 o
   9   9   3      514.80      424.54    130.55 o
  10   9   3        4.89       -6.92    141.91 o
 -11  10   3     3284.16     3503.92    354.00 o
 -10  10   3       13.74       21.09     98.95 o
  -9  10   3     9235.26     9395.82    330.56 o
  -8  10   3     1362.43     1249.44    125.85 o
  -7  10   3    17936.78    18202.53    408.23 o
  -6  10   3     4193.37     4112.41    159.69 o
  -5  10   3    10652.17    10552.86    221.99 o
  -4  10   3      175.50      191.93     36.03 o
  -3  10   3    32499.62    33346.56    628.48 o
  -2  10   3      923.11     1009.71     76.19 o
  -1  10   3    62746.36    65800.24   1295.91 o
   0  10   3     8625.02     8121.81    234.40 o
   1  10   3    73171.39    77132.80   1716.79 o
   2  10   3    11369.18    11444.45    240.87 o
   3  10   3    14802.81    14630.56    299.70 o
   4  10   3       27.34       64.01     45.03 o
   5  10   3    13514.54    12319.86    776.04 o
   6  10   3     1363.21     1271.69    137.02 o
   7  10   3    13012.41    12654.21    434.98 o
   8  10   3     1529.27     1481.81    166.69 o
   9  10   3     7525.66     7231.26    344.44 o
  10  10   3      260.86      226.02    169.91 o
 -10  11   3      252.31      166.82    100.66 o
  -9  11   3     1729.03     1516.43    148.44 o
  -8  11   3      342.28      350.77     90.69 o
  -7  11   3      869.55     1001.32    127.54 o
  -6  11   3       71.04       51.11     54.29 o
  -5  11   3      137.91      259.74     59.37 o
  -4  11   3      188.16      137.53     36.92 o
  -3  11   3     2279.73     2315.74    170.07 o
  -2  11   3     3985.68     4071.50    546.93 o
  -1  11   3     6380.50     6181.03    167.82 o
   0  11   3     1592.71     1499.31     90.08 o
   1  11   3      343.21      270.93     49.07 o
   2  11   3       78.82      120.65     35.69 o
   3  11   3     1426.32     1538.35     87.53 o
   4  11   3     1251.00     1440.77    149.20 o
   5  11   3        8.12       45.66     79.23 o
   6  11   3      977.07      707.34    183.25 o
   7  11   3       94.73      181.71     86.99 o
   8  11   3      440.45      373.59    117.48 o
   9  11   3       25.99      -31.47    139.67 o
  10  11   3        4.95      166.63    151.62 o
 -10  12   3     7364.68     7779.10    309.81 o
  -9  12   3       15.40      158.37     87.10 o
  -8  12   3    16381.04    16464.83    397.99 o
  -7  12   3      977.21      828.43     94.06 o
  -6  12   3     8069.88     8003.88    232.62 o
  -5  12   3     1044.03     1001.92     89.55 o
  -4  12   3    14444.14    14468.96    285.97 o
  -3  12   3      716.07      905.04     62.20 o
  -2  12   3    42635.43    42854.53   1017.59 o
  -1  12   3     1143.68     1157.65     90.18 o
   0  12   3    61714.47    60682.32   1375.38 o
   1  12   3      331.11      357.00     55.15 o
   2  12   3    16546.68    16632.76    336.94 o
   3  12   3      292.14      343.66     42.91 o
   4  12   3    13053.71    12382.35    559.52 o
   5  12   3       26.41      113.05     71.57 o
   6  12   3    12050.27    11502.89    399.06 o
   7  12   3      373.67      262.33     98.50 o
   8  12   3    11944.31    11972.79    444.86 o
   9  12   3       52.58      166.05    114.43 o
  10  12   3     3039.96     2678.26    246.85 o
 -10  13   3     1027.36      980.46    137.40 o
  -9  13   3      590.77      577.21    112.78 o
  -8  13   3     1733.61     1665.34    130.69 o
  -7  13   3      368.13      351.29    107.26 o
  -6  13   3     5247.50     5059.84    185.69 o
  -5  13   3     3530.70     3295.06    146.89 o
  -4  13   3     1108.18     1130.31     69.63 o
  -3  13   3     4288.11     4404.83    134.12 o
  -2  13   3     2259.65     2410.85    217.31 o
  -1  13   3     4978.65     4950.01    150.07 o
   0  13   3     1022.49     1020.91     83.32 o
   1  13   3     2068.18     2103.49    110.49 o
   2  13   3     1147.13     1136.83     65.08 o
   3  13   3      925.77      956.86     61.00 o
   4  13   3       33.01       61.54     47.33 o
   5  13   3      237.87      229.99     81.26 o
   6  13   3       14.17       99.45     80.71 o
   7  13   3      799.94      840.93    131.84 o
   8  13   3        6.27      116.21    102.25 o
   9  13   3      363.30      301.77    129.92 o
  10  13   3        3.52       87.25    128.41 o
 -10  14   3      938.88      761.13    135.14 o
  -9  14   3     7592.50     7390.81    298.46 o
  -8  14   3     2185.58     2056.74    145.08 o
  -7  14   3     8675.33     8869.60    263.58 o
  -6  14   3     1795.81     1779.97    122.31 o
  -5  14   3     7481.86     7670.63    223.41 o
  -4  14   3     3863.01     3664.33    134.62 o
  -3  14   3    11016.22    11238.16    255.85 o
  -2  14   3     2351.47     2023.42    119.61 o
  -1  14   3    47690.91    47733.02    971.54 o
   0  14   3     5032.98     4840.38    292.14 o
   1  14   3    37405.50    35828.77    883.53 o
   2  14   3     4771.36     4667.71    152.03 o
   3  14   3     8547.71     8071.31    232.89 o
   4  14   3     1454.33     1478.11    127.44 o
   5  14   3     8040.45     7681.16    298.36 o
   6  14   3      942.66      803.17    122.21 o
   7  14   3    12993.80    12820.78    545.80 o
   8  14   3      544.77      613.37    127.88 o
   9  14   3     4769.16     4683.79    293.99 o
 -10  15   3     1284.53     1405.44    164.96 o
  -9  15   3      294.55      393.10    109.05 o
  -8  15   3     2047.91     2121.35    153.49 o
  -7  15   3     1327.59     1222.99    113.44 o
  -6  15   3     1419.00     1391.81    114.05 o
  -5  15   3      877.94      732.84     84.54 o
  -4  15   3     3236.05     3382.11    129.06 o
  -3  15   3       23.48       32.85     42.17 o
  -2  15   3     3881.50     3300.84    343.59 o
  -1  15   3      208.56      269.21     52.56 o
   0  15   3     5523.95     5157.90    191.86 o
   1  15   3     4572.52     4091.48    220.91 o
   2  15   3      562.72      589.77     64.61 o
   3  15   3      259.46      230.54     46.18 o
   4  15   3     1342.05     1517.51    263.96 o
   5  15   3     1290.38     1330.98    149.10 o
   6  15   3      903.78      923.59    127.72 o
   7  15   3      132.31       48.45     89.86 o
   8  15   3      378.16      280.27    107.97 o
   9  15   3      176.75      297.96    158.17 o
 -10  16   3     1572.46     1565.16    175.21 o
  -9  16   3     3283.37     3368.72    223.37 o
  -8  16   3     4152.66     4506.52    207.14 o
  -7  16   3     3089.82     3031.14    167.28 o
  -6  16   3     5180.55     4969.77    195.64 o
  -5  16   3     4508.18     4044.75    169.02 o
  -4  16   3    12148.08    12085.73    374.77 o
  -3  16   3     6831.70     6896.35    270.89 o
  -2  16   3    15277.48    15621.95    486.09 o
  -1  16   3     8033.66     7712.17    220.63 o
   0  16   3     9444.48     9544.95    294.97 o
   1  16   3    12461.57    11589.47    334.45 o
   2  16   3    14077.16    13950.87    341.16 o
   3  16   3     4671.59     4448.29    210.04 o
   4  16   3    13359.86    13536.84    432.92 o
   5  16   3     3982.69     3687.90    211.60 o
   6  16   3     5832.08     6165.32    454.42 o
   7  16   3     1617.62     1573.79    171.43 o
   8  16   3     2717.32     2634.60    244.76 o
   9  16   3     2254.27     2700.74    238.28 o
  -9  17   3     1002.21     1225.00    174.47 o
  -8  17   3     1217.40     1194.30    123.65 o
  -7  17   3      362.21      455.60     90.67 o
  -6  17   3      118.34      143.08     68.18 o
  -5  17   3     3738.31     3684.47    182.81 o
  -4  17   3     2650.63     2332.51    142.86 o
  -3  17   3     4335.24     4049.90    146.51 o
  -2  17   3     1456.84     1486.93     90.47 o
  -1  17   3     1690.04     1623.24     98.08 o
   0  17   3      727.80      671.49     87.47 o
   1  17   3      428.54      595.75    113.42 o
   2  17   3        8.27       -9.78     66.34 o
   3  17   3     1651.80     1617.13     96.94 o
   4  17   3      893.45     1107.74    126.03 o
   5  17   3      286.89      217.73     87.21 o
   6  17   3     1092.91      991.35    160.27 o
   7  17   3      253.98      245.94    109.07 o
   8  17   3      280.08      372.59    121.30 o
   9  17   3        1.21      145.74    125.74 o
  -9  18   3      655.91      505.24    127.47 o
  -8  18   3     4679.43     4509.55    217.14 o
  -7  18   3     1993.05     2100.98    149.82 o
  -6  18   3     8060.75     8165.77    396.79 o
  -5  18   3     3277.32     3046.31    170.77 o
  -4  18   3    10218.32    10093.58    325.46 o
  -3  18   3     6728.96     6887.11    196.74 o
  -2  18   3    10844.99    10223.59    353.42 o
  -1  18   3     9226.12     8874.07    251.81 o
   0  18   3    14822.06    14216.20    408.64 o
   1  18   3     3320.64     3140.00    155.57 o
   2  18   3    11452.54    11620.66    317.13 o
   3  18   3     1463.09     1520.61    179.16 o
   4  18   3     9348.09     8652.61    601.88 o
   5  18   3     3786.89     3938.68    225.78 o
   6  18   3     5328.91     5192.20    270.16 o
   7  18   3     3369.11     3398.27    237.66 o
   8  18   3     3053.12     3108.88    245.41 o
   9  18   3      456.13      425.79    137.58 o
  -9  19   3       44.61      -33.27     80.55 o
  -8  19   3     1006.97     1128.71    152.46 o
  -7  19   3      829.62     1006.55    116.47 o
  -6  19   3     1689.34     1542.60    147.96 o
  -5  19   3      856.46      734.64    111.14 o
  -4  19   3     2406.77     2211.96    185.24 o
  -3  19   3      732.03      692.82     77.77 o
  -2  19   3      927.59      978.50     84.58 o
  -1  19   3     2270.18     2026.90    118.71 o
   0  19   3      735.30      823.06    101.31 o
   1  19   3      574.55      646.38     89.01 o
   2  19   3      673.81      577.27     80.09 o
   3  19   3      334.68      371.79    104.89 o
   4  19   3     1377.69     1322.15    142.85 o
   5  19   3      470.80      508.58    111.08 o
   6  19   3       97.54      179.92    100.51 o
   7  19   3      936.49      723.98    134.91 o
   8  19   3        9.58      -86.28     99.97 o
  -9  20   3     2893.35     2885.56    225.03 o
  -8  20   3       30.85      180.43     85.19 o
  -7  20   3     3895.04     3930.53    202.63 o
  -6  20   3      982.86     1273.94    136.71 o
  -5  20   3    14067.45    14255.52    404.08 o
  -4  20   3     1791.08     1895.13    141.36 o
  -3  20   3    16767.19    17310.11    385.45 o
  -2  20   3      607.91      656.17     79.97 o
  -1  20   3    11466.29    10599.53    377.38 o
   0  20   3      428.95      453.74     87.33 o
   1  20   3    12575.89    11838.37    361.15 o
   2  20   3      641.91      750.83    127.87 o
   3  20   3    16074.46    16158.54    642.64 o
   4  20   3     1540.35     1665.33    214.77 o
   5  20   3     8926.78     7847.46    325.43 o
   6  20   3     1546.20     1424.56    166.43 o
   7  20   3     2339.04     2407.62    250.57 o
   8  20   3       45.77       50.59    110.62 o
  -9  21   3      557.04      554.13    139.94 o
  -8  21   3      255.01      116.53     89.82 o
  -7  21   3     1698.60     1762.40    170.13 o
  -6  21   3      126.77      -22.68     90.32 o
  -5  21   3     1566.42     1519.08    140.59 o
  -4  21   3       32.12       67.14     70.17 o
  -3  21   3      232.88      191.70     73.92 o
  -2  21   3       82.00       74.72     55.19 o
  -1  21   3     1118.40     1095.32    102.60 o
   0  21   3       51.76      -47.11     64.74 o
   1  21   3       30.91       40.21     75.49 o
   2  21   3       71.16      106.57     60.85 o
   3  21   3      557.49      615.09    157.94 o
   4  21   3      175.39       72.11    118.04 o
   5  21   3       52.26      -10.13     81.04 o
   6  21   3      142.62      123.14    130.09 o
   7  21   3       54.99      -13.52    100.50 o
   8  21   3       24.97        9.68    112.87 o
  -8  22   3     3776.43     3621.69    241.21 o
  -7  22   3      105.90      -20.13     93.47 o
  -6  22   3    10891.42    10614.19    354.34 o
  -5  22   3      776.31      884.23    118.49 o
  -4  22   3    13045.86    12590.65    461.66 o
  -3  22   3        5.17      -24.85     64.30 o
  -2  22   3     5649.83     5333.11    182.77 o
  -1  22   3      154.76      155.80     65.05 o
   0  22   3    12693.64    11763.19    614.11 o
   1  22   3      743.01      762.37    100.64 o
   2  22   3    13989.39    14081.45    450.78 o
   3  22   3     1905.07     2184.20    239.90 o
   4  22   3     9935.06     9298.53    470.07 o
   5  22   3      293.28      226.55    140.62 o
   6  22   3     5837.49     5925.94    306.68 o
   7  22   3       51.70     -133.21     88.81 o
   8  22   3     1894.58     1597.14    202.68 o
  -8  23   3      477.33      261.45    142.48 o
  -7  23   3       41.40       72.62     95.51 o
  -6  23   3     1177.55     1242.76    146.78 o
  -5  23   3      456.33      440.33    103.10 o
  -4  23   3     2595.33     2434.81    199.74 o
  -3  23   3     1149.70     1238.35    122.21 o
  -2  23   3      553.31      628.06     84.05 o
  -1  23   3      689.63      764.71     94.24 o
   0  23   3       38.67      100.01     78.42 o
   1  23   3       84.39       66.42     71.83 o
   2  23   3      518.84      607.70    106.57 o
   3  23   3      243.44      106.15    115.59 o
   4  23   3       25.68      -69.63    118.13 o
   5  23   3     1497.46     1812.15    246.24 o
   6  23   3       40.63       20.04    138.04 o
   7  23   3       12.50      -51.04    145.41 o
  -8  24   3      411.89      244.72    146.68 o
  -7  24   3     4286.13     4494.22    309.39 o
  -6  24   3      366.29      221.92    126.34 o
  -5  24   3     7458.89     8134.10    430.98 o
  -4  24   3      816.58     1136.65    151.80 o
  -3  24   3    15470.58    15148.52    641.41 o
  -2  24   3      219.48      144.98    124.93 o
  -1  24   3     5634.74     4861.60    234.95 o
   0  24   3      200.63       63.44     76.37 o
   1  24   3     8403.87     7489.42    340.61 o
   2  24   3      268.99      228.78    127.62 o
   3  24   3    10170.69    10234.30    499.95 o
   4  24   3      772.50      788.95    174.44 o
   5  24   3     9433.96     8804.86    486.42 o
   6  24   3      122.17      -20.06    146.95 o
   7  24   3     2141.38     1835.38    285.11 o
  -7  25   3      233.35      340.32    138.23 o
  -6  25   3     1267.38     1503.11    352.88 o
  -5  25   3      620.44      791.02    144.21 o
  -4  25   3      263.46      234.14    111.35 o
  -3  25   3     1476.32     1442.76    161.88 o
  -2  25   3      381.06      467.77    101.76 o
  -1  25   3      507.56      654.36    110.87 o
   0  25   3      600.88      581.78    108.67 o
   1  25   3       15.63      -85.69     67.07 o
   2  25   3     1066.25     1101.90    187.15 o
   3  25   3        2.29       33.72    129.32 o
   4  25   3      503.65      546.95    171.30 o
   5  25   3      196.98       39.90    228.07 o
   6  25   3       30.89      249.91    169.45 o
   7  25   3       13.74     -264.73    241.26 o
  -7  26   3     1140.09      970.11    173.79 o
  -6  26   3     3439.37     3909.92    286.48 o
  -5  26   3     1909.01     1625.09    272.12 o
  -4  26   3     8763.73     9323.19    403.63 o
  -3  26   3     2130.21     2003.07    190.08 o
  -2  26   3     6010.96     5560.55    343.39 o
  -1  26   3     3726.80     3632.16    217.33 o
   0  26   3     6526.19     6984.99    288.60 o
   1  26   3     1570.71     1661.66    150.27 o
   2  26   3     7308.35     7198.73    398.68 o
   3  26   3     1380.17     1429.87    215.97 o
   4  26   3     8424.82     7582.98    448.10 o
   5  26   3      894.06     1156.70    231.06 o
   6  26   3     2589.71     2583.05    327.27 o
  -6  27   3       62.44      159.04    128.44 o
  -5  27   3     1009.42     1181.31    174.05 o
  -4  27   3       68.16       51.58     98.66 o
  -3  27   3      141.56      226.91    108.96 o
  -2  27   3      386.21      376.43    140.14 o
  -1  27   3       84.58      201.32     93.55 o
   0  27   3      146.64      113.84     94.58 o
   1  27   3      898.21      802.77    152.34 o
   2  27   3      299.17      139.37    133.26 o
   3  27   3      694.89      714.79    180.30 o
   4  27   3      172.68      167.16    151.84 o
   5  27   3       25.41     -148.52    143.29 o
   6  27   3       36.39      -59.81    293.98 o
  -6  28   3     1287.61     1445.60    211.26 o
  -5  28   3     2299.67     2812.44    279.50 o
  -4  28   3     3671.12     3951.11    267.83 o
  -3  28   3     1831.23     1715.44    233.79 o
  -2  28   3     4661.10     4516.85    354.92 o
  -1  28   3     3436.02     3496.98    236.26 o
   0  28   3     3344.01     3607.67    222.94 o
   1  28   3     4382.42     4350.78    265.04 o
   2  28   3     2375.88     2839.14    284.85 o
   3  28   3     3268.78     3807.10    333.90 o
   4  28   3     2573.60     2130.71    281.95 o
   5  28   3     1492.80     1848.32    284.52 o
  -5  29   3       32.25       47.47    107.40 o
  -4  29   3      440.29      409.74    127.06 o
  -3  29   3      569.38      726.74    177.55 o
  -2  29   3     1324.07     1325.23    201.52 o
  -1  29   3        1.88      -10.00     89.80 o
   0  29   3      921.30     1251.92    155.70 o
   1  29   3     1068.94      907.48    193.03 o
   2  29   3       10.27      -69.10    122.14 o
   3  29   3      710.04      363.18    277.82 o
   4  29   3      251.76      268.30    171.81 o
   5  29   3       32.82       70.84    233.05 o
  -5  30   3     2050.42     2247.47    388.45 o
  -4  30   3      188.49      368.30    165.93 o
  -3  30   3     3693.53     3591.96    543.69 o
  -2  30   3     1118.53     1535.08    352.18 o
  -1  30   3     3334.72     3889.40    305.73 o
   0  30   3     2585.43     3071.81    265.83 o
   1  30   3     3225.11     3065.87    302.28 o
   2  30   3      894.46      989.87    202.07 o
   3  30   3     2089.66     2329.34    314.88 o
   4  30   3      335.98      610.26    209.93 o
  -4  31   3        7.62      -22.55    148.07 o
  -3  31   3      378.08      502.71    174.10 o
  -2  31   3      614.78      462.00    176.59 o
  -1  31   3      252.95      167.71    136.63 o
   0  31   3       37.47      -78.62    114.40 o
   1  31   3      250.58      470.13    163.21 o
   2  31   3      419.05      737.78    197.74 o
   3  31   3       44.50      -46.76    145.57 o
  -3  32   3       34.37     -173.96    146.85 o
  -2  32   3     4465.75     4433.00    354.32 o
  -1  32   3      343.78      334.69    302.69 o
   0  32   3     4169.17     4517.69    470.07 o
   1  32   3      860.43     1029.06    212.71 o
   2  32   3     2492.26     2827.59    320.49 o
  -1  33   3       56.53      -89.54    178.58 o
   1  33   3        5.55       31.56    150.88 o
 -10   0   4     6236.77     5073.82    514.35 o
  -8   0   4    10418.05    10639.42    418.78 o
  -6   0   4    15574.29    15830.46    429.08 o
  -4   0   4    22562.06    22258.00    551.04 o
  -2   0   4    72880.84    78964.14   1776.04 o
   0   0   4    31611.28    31937.35    897.28 o
   2   0   4     3817.03     3614.90    166.39 o
   4   0   4    14289.98    13535.77    471.76 o
   6   0   4    11120.41    11560.36    457.19 o
   8   0   4      960.97     1000.34    248.22 o
  10   0   4      126.27      -41.78    214.39 o
 -11   1   4     1590.17     1707.31    258.88 o
 -10   1   4      571.02      523.34    165.83 o
  -9   1   4     1204.55     1340.12    198.38 o
  -8   1   4      734.87      676.01    116.05 o
  -7   1   4     2729.93     2798.78    101.95 o
  -6   1   4     1723.27     1619.31     86.37 o
  -5   1   4    10906.76    11034.19    221.16 o
  -4   1   4     8377.01     8346.10    173.66 o
  -3   1   4     9201.17     9077.90    180.69 o
  -2   1   4    14704.11    14974.32    267.25 o
  -1   1   4    16548.09    17511.86    368.55 o
   0   1   4     2107.38     2069.94     74.96 o
   1   1   4    11405.69    12187.45    391.35 o
   2   1   4     6685.80     6974.07    213.04 o
   3   1   4    13182.24    13453.74    318.15 o
   4   1   4    13170.15    13422.68    329.36 o
   5   1   4    10501.96    10502.75    286.79 o
   6   1   4     4247.01     4032.18    168.42 o
   7   1   4     4353.03     4548.83    194.98 o
   8   1   4      708.50      787.85    168.27 o
   9   1   4     2101.73     2559.19    277.63 o
  10   1   4      958.22     1156.33    230.29 o
 -11   2   4     5528.96     5604.96    417.21 o
 -10   2   4      185.26      204.72    144.41 o
  -9   2   4     7196.09     6610.99    374.59 o
  -8   2   4      262.38      230.72     65.91 o
  -7   2   4     6625.49     6416.53    213.34 o
  -6   2   4     2979.27     3048.06    101.56 o
  -5   2   4    26084.63    27238.98    765.98 o
  -4   2   4     6417.93     6677.90    147.09 o
  -3   2   4    38623.03    39604.10    653.60 o
  -2   2   4     1909.82     2049.84     67.70 o
  -1   2   4    17018.48    17216.03    363.65 o
   0   2   4      408.22      543.50     43.38 o
   1   2   4    18851.99    19479.26    419.49 o
   2   2   4     3747.23     3586.39    136.86 o
   3   2   4    27480.29    28391.14    610.53 o
   4   2   4     2335.82     2403.14    158.60 o
   5   2   4    11032.61    11262.34    303.34 o
   6   2   4       49.10       31.75     63.51 o
   7   2   4     4304.04     4583.23    212.74 o
   8   2   4       10.41      -24.29    113.02 o
   9   2   4     1634.80     1680.88    266.87 o
  10   2   4      108.38      173.80    153.15 o
 -11   3   4        4.10       -6.85    148.42 o
 -10   3   4     1929.12     1777.29    244.52 o
  -9   3   4      478.14      578.87    114.00 o
  -8   3   4     1194.72     1252.72    107.80 o
  -7   3   4     1014.10     1020.56     76.23 o
  -6   3   4     5193.56     5129.33    304.50 o
  -5   3   4     8352.54     8134.05    175.76 o
  -4   3   4    20664.47    20981.12    396.11 o
  -3   3   4       56.70       86.13     27.76 o
  -2   3   4    30890.49    32182.11    534.03 o
  -1   3   4     4412.92     4766.45    155.45 o
   0   3   4    16962.37    17593.89    371.37 o
   1   3   4    11210.01    11428.34    232.03 o
   2   3   4    15703.09    16117.70    361.93 o
   3   3   4    10771.04    10964.30    270.25 o
   4   3   4    10817.92    10992.56    283.20 o
   5   3   4      113.88      168.58     59.02 o
   6   3   4    11615.39    11520.83    320.71 o
   7   3   4       75.50       92.89     84.85 o
   8   3   4     5736.17     5721.74    285.44 o
   9   3   4      177.19       92.56    135.41 o
  10   3   4     1314.71     1580.11    255.08 o
 -11   4   4      582.77      760.10    208.64 o
 -10   4   4     4199.29     4188.48    351.69 o
  -9   4   4     1475.98     1392.53    151.37 o
  -8   4   4     6220.06     5953.90    353.43 o
  -7   4   4     6529.00     6248.04    180.30 o
  -6   4   4    10156.05    10133.15    233.77 o
  -5   4   4     8264.71     8091.98    197.00 o
  -4   4   4    17023.97    17560.37    454.53 o
  -3   4   4     7778.79     7688.42    159.63 o
  -2   4   4    35852.52    36587.22    738.29 o
  -1   4   4     3837.73     3861.29    191.65 o
   0   4   4    33613.68    35759.88    825.39 o
   1   4   4     6049.39     5997.21    139.14 o
   2   4   4    10872.13    11205.80    267.49 o
   3   4   4     5151.54     5385.21    163.32 o
   4   4   4    10989.86    11040.73    283.85 o
   5   4   4     8607.09     8436.91    249.71 o
   6   4   4    13214.26    13412.92    360.73 o
   7   4   4     1688.03     1739.49    158.12 o
   8   4   4     3315.23     3324.70    240.09 o
   9   4   4      134.08      -39.14    130.67 o
  10   4   4      551.66      534.44    187.80 o
 -11   5   4      625.21      950.68    218.92 o
 -10   5   4       32.30      177.52    142.36 o
  -9   5   4     3535.63     3726.12    225.96 o
  -8   5   4       23.93       64.96     64.29 o
  -7   5   4     3496.54     3218.60    127.36 o
  -6   5   4      415.82      421.10     48.40 o
  -5   5   4     7024.98     6686.19    173.59 o
  -4   5   4      123.48      104.74     30.16 o
  -3   5   4    19668.18    19614.58    345.82 o
  -2   5   4     1100.69     1237.47     62.59 o
  -1   5   4    20865.92    20667.75    503.22 o
   0   5   4     1380.64     1418.01     81.31 o
   1   5   4    12568.56    12342.60    249.68 o
   2   5   4      763.48      704.97     54.47 o
   3   5   4    17427.15    17619.57    594.44 o
   4   5   4     2788.42     2831.63    120.09 o
   5   5   4    13011.23    12657.96    350.02 o
   6   5   4      211.15      195.30     68.22 o
   7   5   4     4042.62     4312.17    280.59 o
   8   5   4     1076.77     1184.20    152.24 o
   9   5   4     1961.84     2242.72    260.72 o
  10   5   4      478.45      505.00    302.44 o
 -11   6   4     2614.02     2497.95    303.72 o
 -10   6   4      994.31     1082.40    199.68 o
  -9   6   4     5629.43     5723.80    389.86 o
  -8   6   4     3546.31     3352.01    217.26 o
  -7   6   4     5966.18     5291.73    198.25 o
  -6   6   4    14564.83    14688.99    287.47 o
  -5   6   4     6634.67     6477.35    152.00 o
  -4   6   4    18871.53    17808.57    361.57 o
  -3   6   4    15628.02    15197.06    309.40 o
  -2   6   4     8799.96     8516.66    216.69 o
  -1   6   4    40670.72    43190.29    989.91 o
   0   6   4    15191.06    15772.34    398.57 o
   1   6   4     7012.83     6597.08    151.46 o
   2   6   4    31732.35    32416.08    600.29 o
   3   6   4     5837.19     5758.65    241.91 o
   4   6   4     9043.28     8741.04    239.86 o
   5   6   4     3492.56     3025.59    251.15 o
   6   6   4     2825.33     2740.61    138.47 o
   7   6   4     2487.22     2459.94    219.40 o
   8   6   4     2511.94     2485.44    255.89 o
   9   6   4      684.73      773.34    182.93 o
  10   6   4     1519.40     1501.74    255.10 o
 -11   7   4      312.63      554.42    196.59 o
 -10   7   4      274.63      331.07    156.00 o
  -9   7   4      715.03      763.28    106.57 o
  -8   7   4     1501.86     1498.06    124.92 o
  -7   7   4      199.68      214.79     71.36 o
  -6   7   4    11869.77    11594.43    238.18 o
  -5   7   4       20.23       34.56     38.03 o
  -4   7   4     8125.62     7817.01    189.31 o
  -3   7   4     1041.35      770.01    109.59 o
  -2   7   4      558.92      444.48     42.76 o
  -1   7   4     3654.50     3522.26    133.43 o
   0   7   4    16949.13    16266.09    411.82 o
   1   7   4      107.27       86.50     28.08 o
   2   7   4    19237.51    19036.82    372.95 o
   3   7   4       67.47      102.46     37.77 o
   4   7   4     7764.78     7862.04    222.91 o
   5   7   4       19.95       53.48     52.03 o
   6   7   4     2873.10     2677.31    173.34 o
   7   7   4      461.55      492.01    131.21 o
   8   7   4     4554.21     4287.87    252.59 o
   9   7   4        9.38       16.08    105.24 o
  10   7   4     2354.61     2336.80    296.19 o
 -11   8   4     2060.89     2043.60    286.87 o
 -10   8   4     3575.92     3819.67    365.78 o
  -9   8   4     4710.00     4378.62    211.92 o
  -8   8   4     5050.42     4850.29    208.03 o
  -7   8   4    21341.74    20360.61    505.29 o
  -6   8   4     2040.95     2051.60    129.45 o
  -5   8   4    11535.43    11188.68    258.02 o
  -4   8   4     2994.69     3121.33    116.19 o
  -3   8   4    14705.33    14945.77    531.01 o
  -2   8   4     2716.49     2502.90     92.94 o
  -1   8   4    17977.82    18086.38    455.53 o
   0   8   4    11794.40    12316.00    329.17 o
   1   8   4    37550.06    39222.61    789.55 o
   2   8   4     7255.15     7109.19    168.39 o
   3   8   4    12414.15    12222.15    301.03 o
   4   8   4      365.27      418.32     63.27 o
   5   8   4     5291.98     4812.37    171.74 o
   6   8   4       48.47       71.04     75.73 o
   7   8   4     2888.26     2904.02    194.55 o
   8   8   4      887.18      825.98    133.70 o
   9   8   4     2378.20     2517.97    248.20 o
  10   8   4      766.19      594.91    194.21 o
 -10   9   4     1489.14     1805.62    191.27 o
  -9   9   4     3358.29     3696.14    200.28 o
  -8   9   4      963.60      978.22    114.48 o
  -7   9   4     4132.74     3845.04    205.70 o
  -6   9   4      643.57      564.61     83.41 o
  -5   9   4     2852.90     2815.63    110.82 o
  -4   9   4      650.98      699.31     58.75 o
  -3   9   4    12172.22    11470.81    583.99 o
  -2   9   4    12961.27    12986.18    298.89 o
  -1   9   4    18926.02    19001.90    574.38 o
   0   9   4     7123.38     6971.51    214.98 o
   1   9   4     9431.36     9559.62    228.66 o
   2   9   4      198.14      173.44     35.82 o
   3   9   4    13304.82    13269.82    323.71 o
   4   9   4      485.55      445.48     64.32 o
   5   9   4     8252.80     7661.92    246.99 o
   6   9   4     3140.97     2975.39    270.67 o
   7   9   4     4375.34     3830.11    221.47 o
   8   9   4     2224.14     2058.94    224.54 o
   9   9   4     2270.48     2486.41    223.12 o
  10   9   4      284.30      294.78    172.73 o
 -10  10   4     5671.85     5775.92    313.10 o
  -9  10   4      624.63      769.98    180.43 o
  -8  10   4    13470.94    13408.53    392.39 o
  -7  10   4     1001.06     1080.27    113.81 o
  -6  10   4    18069.32    18129.48    461.29 o
  -5  10   4       17.91       45.95     38.86 o
  -4  10   4    13389.11    13994.00    306.44 o
  -3  10   4      823.16      688.61    124.57 o
  -2  10   4    18547.31    18357.54    404.12 o
  -1  10   4     5536.25     5380.74    147.91 o
   0  10   4    27444.62    28011.75    673.80 o
   1  10   4     1636.93     1655.56     97.46 o
   2  10   4    28459.98    29022.83    550.60 o
   3  10   4      251.91      289.14     45.43 o
   4  10   4     6349.47     6652.93    202.88 o
   5  10   4      817.96      781.47     80.79 o
   6  10   4     2877.25     2647.46    177.50 o
   7  10   4      425.98      299.26    125.64 o
   8  10   4     2651.42     2830.89    219.00 o
   9  10   4        1.53      -70.27    102.62 o
  10  10   4     2520.06     2332.60    296.89 o
 -10  11   4      348.44      426.29    105.82 o
  -9  11   4     1848.94     1714.78    154.37 o
  -8  11   4     4387.83     4381.15    214.18 o
  -7  11   4     6263.29     6108.60    233.66 o
  -6  11   4     5845.75     5297.77    208.53 o
  -5  11   4     3924.80     4088.26    140.14 o
  -4  11   4     2760.78     2497.94    104.07 o
  -3  11   4     2927.36     2771.98    111.58 o
  -2  11   4     6221.34     6226.73    193.17 o
  -1  11   4     9578.91     9311.43    229.36 o
   0  11   4    23073.66    23169.70    574.06 o
   1  11   4    15109.17    15766.58    531.73 o
   2  11   4    13832.46    13861.17    291.36 o
   3  11   4     7920.64     7997.90    195.02 o
   4  11   4     4985.72     4972.77    171.68 o
   5  11   4     1850.88     1584.50    134.28 o
   6  11   4     3194.03     3257.79    199.21 o
   7  11   4     3749.47     3658.17    224.52 o
   8  11   4     2921.87     3067.11    318.34 o
   9  11   4     1346.99     1185.96    174.14 o
 -10  12   4        3.29      -67.44     84.79 o
  -9  12   4     6206.74     6411.40    274.14 o
  -8  12   4      343.15      375.42     96.37 o
  -7  12   4    12853.66    12612.34    456.64 o
  -6  12   4       34.73      -39.20     70.98 o
  -5  12   4    12179.46    12301.66    342.19 o
  -4  12   4      483.56      617.17     62.07 o
  -3  12   4    11684.39    11708.84    327.54 o
  -2  12   4      153.36      161.85     42.75 o
  -1  12   4    17810.73    17730.13    409.61 o
   0  12   4     2879.87     2992.39    136.78 o
   1  12   4    34679.95    34549.72   1371.08 o
   2  12   4        4.52       53.42     35.08 o
   3  12   4    13213.79    13119.23    345.43 o
   4  12   4      593.53      591.73     71.60 o
   5  12   4     1443.30     1320.67    195.68 o
   6  12   4      390.47      297.44     91.44 o
   7  12   4     2243.23     2319.34    223.66 o
   8  12   4       77.54      144.93    101.30 o
   9  12   4     3539.73     3259.76    258.16 o
 -10  13   4      909.57     1101.57    164.56 o
  -9  13   4       10.50       13.03     84.52 o
  -8  13   4     5471.25     5866.51    372.85 o
  -7  13   4      244.37      187.74     84.58 o
  -6  13   4     9927.36     9427.17    299.25 o
  -5  13   4     1109.30     1225.32    158.75 o
  -4  13   4     6089.73     6225.56    243.25 o
  -3  13   4      742.25      660.90     67.96 o
  -2  13   4     9835.95     9762.96    250.86 o
  -1  13   4     1552.84     1274.17    103.89 o
   0  13   4     9417.11     9757.36    395.42 o
   1  13   4     4140.75     3894.73    158.03 o
   2  13   4    18343.88    17996.37    367.41 o
   3  13   4     1416.96     1394.59     79.16 o
   4  13   4    13008.74    12085.49    594.82 o
   5  13   4     1277.27     1219.02    128.34 o
   6  13   4     2468.12     2579.70    182.59 o
   7  13   4     1276.97     1318.37    153.47 o
   8  13   4      815.52      971.67    150.68 o
   9  13   4     1307.56     1996.00    210.02 o
 -10  14   4     2217.37     1989.56    192.80 o
  -9  14   4      510.37      455.13    111.08 o
  -8  14   4     9544.62     8824.30    332.31 o
  -7  14   4       63.57       72.97     78.03 o
  -6  14   4    12797.67    12700.78    370.98 o
  -5  14   4      126.14       33.95     73.81 o
  -4  14   4     3051.65     3100.32    151.76 o
  -3  14   4     5508.38     5641.60    244.46 o
  -2  14   4    10109.31    10198.08    265.06 o
  -1  14   4     2664.58     2419.26    121.48 o
   0  14   4    22972.50    22471.14    916.49 o
   1  14   4     1317.37     1219.47    117.78 o
   2  14   4    11184.89    10662.09    276.63 o
   3  14   4     1860.17     1958.37     91.55 o
   4  14   4     2859.99     2493.04    416.31 o
   5  14   4      985.97     1075.14    122.00 o
   6  14   4     2469.45     2074.15    170.11 o
   7  14   4      662.97      680.96    126.77 o
   8  14   4     3000.49     2742.19    223.62 o
   9  14   4      443.01      454.38    141.18 o
 -10  15   4      120.06       34.63     99.33 o
  -9  15   4      958.95      960.98    138.87 o
  -8  15   4      350.80      323.40    101.95 o
  -7  15   4     7377.48     7177.81    328.00 o
  -6  15   4     1991.93     2023.01    150.96 o
  -5  15   4    10394.69    11285.66    334.88 o
  -4  15   4       27.75       88.87     49.65 o
  -3  15   4     3238.80     3226.12    179.29 o
  -2  15   4     1405.72     1421.74     99.46 o
  -1  15   4    11547.76    11447.07    287.03 o
   0  15   4     2365.71     1880.71    152.91 o
   1  15   4    19300.50    18220.13    659.94 o
   2  15   4      279.05      357.30     61.95 o
   3  15   4    16564.12    16159.57    346.28 o
   4  15   4      150.80       33.32     58.50 o
   5  15   4     4671.12     4957.31    396.08 o
   6  15   4      751.05      923.43    123.84 o
   7  15   4     4590.27     4677.59    537.04 o
   8  15   4      893.42     1196.92    160.60 o
   9  15   4     2243.62     2134.26    219.47 o
  -9  16   4     3004.58     3353.29    241.10 o
  -8  16   4     3560.41     3467.59    213.90 o
  -7  16   4     5963.36     5834.27    256.95 o
  -6  16   4     1339.21     1494.13    137.93 o
  -5  16   4     9892.65    10036.13    358.81 o
  -4  16   4     1035.14     1036.87     91.49 o
  -3  16   4     8868.36     9250.70    260.31 o
  -2  16   4     7292.24     7441.34    519.75 o
  -1  16   4     5518.93     5219.48    168.93 o
   0  16   4     6756.91     6462.37    231.66 o
   1  16   4    13505.74    12716.89    379.76 o
   2  16   4     4424.50     4011.28    225.45 o
   3  16   4     6904.25     7042.74    249.79 o
   4  16   4      257.60      159.36    172.08 o
   5  16   4     1128.20     1005.42    126.83 o
   6  16   4     2631.85     2588.08    213.64 o
   7  16   4      799.88      569.40    121.63 o
   8  16   4     2063.63     2233.12    206.94 o
   9  16   4      972.80      896.93    167.43 o
  -9  17   4        6.66      -61.01    112.08 o
  -8  17   4     1449.26     1278.97    149.31 o
  -7  17   4        6.18       63.12     80.18 o
  -6  17   4     6652.09     6418.58    255.76 o
  -5  17   4      299.79      345.29    102.03 o
  -4  17   4     4246.82     4212.73    216.28 o
  -3  17   4       89.24      139.91     61.02 o
  -2  17   4     9141.92     9068.02    261.69 o
  -1  17   4     1503.40     1538.72    169.16 o
   0  17   4     4264.10     3899.63    284.50 o
   1  17   4      633.39      547.49     85.96 o
   2  17   4    18699.80    18361.24    681.94 o
   3  17   4      895.00      773.00    102.25 o
   4  17   4     6808.39     6306.46    506.39 o
   5  17   4        1.19      -19.44     72.94 o
   6  17   4     3515.03     3746.72    231.92 o
   7  17   4     1935.76     1554.26    172.15 o
   8  17   4     1807.57     1965.20    205.77 o
  -9  18   4     2762.87     2806.39    224.01 o
  -8  18   4     2290.57     2211.84    186.48 o
  -7  18   4     3721.11     3962.12    222.99 o
  -6  18   4     4797.00     4906.99    265.82 o
  -5  18   4     3070.48     2981.56    200.50 o
  -4  18   4     4724.12     4481.60    228.97 o
  -3  18   4     6438.35     6294.51    248.78 o
  -2  18   4     3872.79     4102.23    163.51 o
  -1  18   4    14953.18    14635.97    364.28 o
   0  18   4     3755.83     3610.80    178.14 o
   1  18   4     8980.53     9069.81    298.53 o
   2  18   4     3188.51     3273.31    148.48 o
   3  18   4     1697.38     1725.72    138.27 o
   4  18   4      996.51     1184.03    184.66 o
   5  18   4     2831.64     2808.17    195.45 o
   6  18   4      836.28      482.12    115.56 o
   7  18   4     3554.00     3963.53    256.92 o
   8  18   4       53.98       81.34    107.99 o
  -9  19   4      625.78      608.85    155.08 o
  -8  19   4      522.92      542.85    177.20 o
  -7  19   4     1178.47     1255.26    145.24 o
  -6  19   4     2183.11     2142.71    196.56 o
  -5  19   4     5367.97     5510.19    270.97 o
  -4  19   4     1424.93     1584.66    149.10 o
  -3  19   4     7163.14     7328.18    237.26 o
  -2  19   4      294.85      396.99    112.33 o
  -1  19   4     6772.47     6496.23    250.84 o
   0  19   4      373.23      515.53     89.32 o
   1  19   4     4024.44     4162.88    192.67 o
   2  19   4     2020.49     2144.17    124.71 o
   3  19   4     5951.24     5720.72    245.33 o
   4  19   4       98.39      166.54     64.22 o
   5  19   4     5145.75     5187.02    263.48 o
   6  19   4      219.89       63.04     93.71 o
   7  19   4     2625.10     2823.20    425.55 o
   8  19   4       56.46      165.16    162.69 o
  -9  20   4      121.94      172.11    125.59 o
  -8  20   4     2664.48     2867.66    252.63 o
  -7  20   4      405.58      267.27    143.94 o
  -6  20   4     3401.66     3394.57    450.92 o
  -5  20   4     2881.17     2849.81    370.34 o
  -4  20   4    13454.22    13728.46    566.80 o
  -3  20   4     1177.28     1381.68    134.16 o
  -2  20   4    12967.39    12893.81    523.58 o
  -1  20   4      330.07      273.03     80.38 o
   0  20   4     4674.46     4521.76    387.71 o
   1  20   4      271.94      248.74     76.91 o
   2  20   4     6764.46     6746.78    449.53 o
   3  20   4     1169.75     1351.94    194.91 o
   4  20   4     7613.08     7700.92    415.15 o
   5  20   4      344.41      305.29    155.65 o
   6  20   4     3464.99     3606.58    335.45 o
   7  20   4       41.95      126.69    151.71 o
   8  20   4     1010.09     1151.06    243.65 o
  -8  21   4      504.23      550.05    218.62 o
  -7  21   4     1068.26      878.52    187.63 o
  -6  21   4     1702.24     1706.45    236.69 o
  -5  21   4     3196.06     2907.11    558.37 o
  -4  21   4     3127.53     3289.18    282.77 o
  -3  21   4     3087.77     3185.20    297.71 o
  -2  21   4     5194.55     5431.81    245.30 o
  -1  21   4      853.54      882.87    131.06 o
   0  21   4     6295.59     5825.73    261.74 o
   1  21   4      341.56      290.90     83.04 o
   2  21   4     4409.64     4386.25    223.22 o
   3  21   4     3032.00     3137.89    275.11 o
   4  21   4     5773.89     6114.88    391.03 o
   5  21   4     1115.00     1335.09    220.23 o
   6  21   4     5083.85     4693.32    374.89 o
   7  21   4      150.06       85.32    264.63 o
   8  21   4     1615.81     1581.55    332.29 o
  -8  22   4       12.47     -124.19    130.08 o
  -7  22   4     5807.64     5303.09    400.53 o
  -6  22   4       22.17      106.49    127.53 o
  -5  22   4     4555.52     4522.77    348.32 o
  -4  22   4      974.03      985.91    179.92 o
  -3  22   4    11231.21    11644.03    509.83 o
  -2  22   4       33.80       29.10     77.26 o
  -1  22   4     7608.39     7675.53    315.66 o
   0  22   4        1.84        9.63     73.71 o
   1  22   4     4882.31     4555.98    212.45 o
   2  22   4        4.05       42.07    111.43 o
   3  22   4     3233.76     3466.04    317.86 o
   4  22   4       66.94       37.31    113.26 o
   5  22   4     5901.91     5333.34    392.12 o
   6  22   4       21.66       18.75    186.04 o
   7  22   4     2149.09     1766.39    294.48 o
  -8  23   4      232.68      269.59    173.58 o
  -7  23   4      122.78       57.57    153.12 o
  -6  23   4     1201.25     1329.64    230.36 o
  -5  23   4     1411.01     1340.77    316.62 o
  -4  23   4     1429.61     1603.72    223.86 o
  -3  23   4     3653.50     3746.92    354.92 o
  -2  23   4     2504.11     2586.75    185.42 o
  -1  23   4     1123.09      990.53    157.73 o
   0  23   4     1336.97     1404.14    137.53 o
   1  23   4     1026.42     1030.86    122.84 o
   2  23   4     1580.25     1486.09    213.10 o
   3  23   4     4483.57     4592.79    343.40 o
   4  23   4     1843.17     1784.26    248.49 o
   5  23   4     2667.77     2449.55    291.33 o
   6  23   4      635.58      622.14    193.75 o
   7  23   4      879.31      877.34    223.43 o
  -7  24   4        2.71      -31.16    141.59 o
  -6  24   4     3724.56     3757.86    350.72 o
  -5  24   4      250.28      117.70    144.24 o
  -4  24   4     8379.76     8428.66   1046.35 o
  -3  24   4      545.34      594.22    154.28 o
  -2  24   4     6877.25     6774.76    288.07 o
  -1  24   4       45.73       90.39     86.13 o
   0  24   4     2420.74     2374.03    237.59 o
   1  24   4       37.76       67.33     79.68 o
   2  24   4     4897.28     4868.18    342.37 o
   3  24   4     1139.90      929.44    193.96 o
   4  24   4     3813.93     3793.10    334.08 o
   5  24   4      445.91      534.94    189.77 o
   6  24   4     2877.42     2628.26    324.25 o
   7  24   4       52.75      107.98    166.91 o
  -7  25   4      495.87      679.68    198.88 o
  -6  25   4      244.69       32.36    161.60 o
  -5  25   4     1639.13     1800.20    348.20 o
  -4  25   4      504.23      955.59    191.43 o
  -3  25   4     5053.84     4813.57    339.15 o
  -2  25   4      134.81      135.95     92.49 o
  -1  25   4     4423.74     4413.03    238.05 o
   0  25   4       31.67        7.24     79.31 o
   1  25   4     1525.76     1380.61    142.82 o
   2  25   4      903.58      807.75    175.43 o
   3  25   4      949.68     1015.29    198.84 o
   4  25   4      525.49      633.92    188.14 o
   5  25   4     1131.18     1543.92    257.13 o
   6  25   4      366.89      180.73    177.57 o
  -7  26   4     2302.92     2494.08    665.07 o
  -6  26   4      883.23      916.99    217.13 o
  -5  26   4     3432.46     3732.90    646.91 o
  -4  26   4      531.21      422.29    158.18 o
  -3  26   4     7137.35     6840.42    408.13 o
  -2  26   4      470.05      531.61    148.37 o
  -1  26   4     2913.43     3249.19    252.54 o
   0  26   4     1434.36     1609.52    172.74 o
   1  26   4     2286.75     2197.75    218.52 o
   2  26   4     1241.27     1371.88    214.31 o
   3  26   4     2119.27     1915.24    252.46 o
   4  26   4     1288.69     1525.13    246.49 o
   5  26   4     3247.76     3397.48    359.89 o
   6  26   4      733.74     1049.11    238.20 o
  -6  27   4      614.12      802.52    211.06 o
  -5  27   4        0.63       22.71    146.49 o
  -4  27   4     2852.68     2528.11    404.91 o
  -3  27   4        2.34       56.23    130.92 o
  -2  27   4     3784.02     4029.07    309.88 o
  -1  27   4        1.11     -117.12     78.08 o
   0  27   4     2888.81     3059.37    260.72 o
   1  27   4       63.91       71.48    104.55 o
   2  27   4     1464.67     1539.18    227.01 o
   3  27   4      597.74      775.35    198.23 o
   4  27   4     3145.96     3270.91    335.80 o
   5  27   4      380.94      451.29    195.22 o
  -6  28   4     2038.57     2113.69    358.15 o
  -5  28   4     2021.61     2002.01    278.95 o
  -4  28   4     1666.30     1412.28    331.79 o
  -3  28   4      657.06      774.35    192.51 o
  -2  28   4     3180.79     2955.51    281.57 o
  -1  28   4      822.14      976.79    137.98 o
   0  28   4     2537.98     2212.98    187.80 o
   1  28   4     1876.98     2102.97    261.08 o
   2  28   4     1009.44     1020.24    205.35 o
   3  28   4     2083.80     2043.27    271.09 o
   4  28   4      902.59      914.01    221.89 o
   5  28   4      444.85      549.50    211.82 o
  -5  29   4     1139.03     1235.81    235.34 o
  -4  29   4       55.94       10.39    148.89 o
  -3  29   4      655.94      512.93    181.07 o
  -2  29   4      506.91      658.80    318.85 o
  -1  29   4     1285.13     1535.33    169.34 o
   0  29   4       76.90       37.66     95.24 o
   1  29   4     2592.66     3036.27    532.01 o
   2  29   4        4.34      -57.58    131.67 o
   3  29   4     1864.98     1803.15    263.48 o
   4  29   4      278.28      261.99    185.08 o
  -4  30   4     1677.08     1156.83    480.27 o
  -3  30   4      751.65     1220.47    229.81 o
  -2  30   4     1560.89     1706.87    304.18 o
  -1  30   4      763.77      599.18    166.95 o
   0  30   4     1528.57     1467.62    239.51 o
   1  30   4     1347.53     1140.08    217.68 o
   2  30   4     2480.41     2438.26    288.39 o
   3  30   4      256.02       99.40    166.64 o
  -3  31   4      646.70      620.61    198.39 o
  -2  31   4     2233.74     2121.99    271.20 o
  -1  31   4     1394.64     1367.73    214.02 o
   0  31   4      919.25     1500.26    216.29 o
   1  31   4      115.02      118.61    146.85 o
   2  31   4     1563.49     1609.37    271.10 o
   3  31   4       16.95      -41.15    147.31 o
  -2  32   4      320.32      700.46    211.16 o
  -1  32   4     2340.54     2312.67    259.91 o
   0  32   4      293.13      744.66    261.15 o
   1  32   4     2497.40     2732.13    312.03 o
 -11   0   5       95.44       80.09    234.79 o
  -9   0   5     1114.86     1058.54    264.14 o
  -7   0   5     1464.82     1316.91    112.63 o
  -5   0   5      171.37      186.67     58.84 o
  -3   0   5     1090.23     1219.82    105.38 o
  -1   0   5        5.70      -18.43     45.11 o
   1   0   5     1339.69     1183.02     92.15 o
   3   0   5     2045.14     2051.97    140.05 o
   5   0   5       27.50       56.10     80.24 o
   7   0   5       94.18      241.55    114.51 o
   9   0   5     1339.08     2295.16    376.56 o
 -11   1   5     3169.84     3375.49    337.60 o
 -10   1   5     5671.42     5438.48    377.05 o
  -9   1   5     3416.69     3532.91    295.23 o
  -8   1   5     6191.47     6209.05    254.64 o
  -7   1   5     2713.36     2881.68    121.76 o
  -6   1   5     7511.06     7272.93    238.66 o
  -5   1   5    11136.58    11264.28    231.16 o
  -4   1   5    19458.56    19385.63    352.86 o
  -3   1   5    31056.88    31023.99    528.16 o
  -2   1   5    43141.14    46829.06    926.06 o
  -1   1   5     8875.83     8367.39    210.50 o
   0   1   5    23806.25    22926.44    485.09 o
   1   1   5     6097.26     6214.66    198.30 o
   2   1   5    16978.22    17884.49    574.87 o
   3   1   5    11861.97    11693.87    298.82 o
   4   1   5    11668.07    11600.18    302.13 o
   5   1   5     9599.58     9717.29    280.53 o
   6   1   5    13591.13    13439.41    366.70 o
   7   1   5     2360.44     2570.81    154.25 o
   8   1   5     5370.39     6066.88    370.53 o
   9   1   5     1288.99     1447.39    233.72 o
  10   1   5      792.16      678.27    205.86 o
 -11   2   5       64.46      -30.04    155.16 o
 -10   2   5        8.74     -124.23    123.84 o
  -9   2   5      666.58      663.97    160.87 o
  -8   2   5        3.33       36.69     46.59 o
  -7   2   5        0.37       16.92     40.72 o
  -6   2   5      273.32      322.12     49.40 o
  -5   2   5     2998.19     2919.26     99.36 o
  -4   2   5       10.92       40.62     32.66 o
  -3   2   5       50.95       51.44     30.71 o
  -2   2   5     1233.78     1323.90     64.13 o
  -1   2   5    10690.55    11842.15    322.41 o
   0   2   5       33.45       55.99     36.70 o
   1   2   5     3002.10     3251.17    152.72 o
   2   2   5      303.47      348.50     48.41 o
   3   2   5       40.23       66.10     42.77 o
   4   2   5     2479.55     2401.79    117.14 o
   5   2   5      180.63      182.87     65.68 o
   6   2   5     1872.24     1736.92    155.59 o
   7   2   5       76.92       68.54     86.12 o
   8   2   5      157.57      228.70    296.22 o
   9   2   5      718.85      622.23    177.50 o
  10   2   5      154.46      197.55    173.33 o
 -11   3   5     5956.83     5058.22    731.23 o
 -10   3   5     1363.13     1334.32    215.49 o
  -9   3   5     9982.41     9808.05    365.11 o
  -8   3   5     1740.55     1678.58    124.09 o
  -7   3   5     9546.15     9533.46    215.92 o
  -6   3   5     4589.39     4561.02    162.32 o
  -5   3   5    28371.31    27680.17    486.50 o
  -4   3   5     2084.03     2291.99     84.03 o
  -3   3   5    45813.69    46669.53    770.76 o
  -2   3   5    21110.50    21996.00    417.11 o
  -1   3   5    63008.27    68241.91   1537.86 o
   0   3   5     7779.87     7634.97    191.80 o
   1   3   5    16690.51    16530.12    370.56 o
   2   3   5      212.98      213.13     44.14 o
   3   3   5    13825.09    13891.41    390.28 o
   4   3   5      628.08      548.18     71.41 o
   5   3   5    20305.89    20040.80    552.26 o
   6   3   5     6381.73     6472.14    225.63 o
   7   3   5    12322.02    12441.05    426.54 o
   8   3   5      452.74      431.42    118.99 o
   9   3   5     2474.44     2788.56    293.07 o
  10   3   5       30.08      143.53    163.81 o
 -11   4   5       13.27      130.32    158.69 o
 -10   4   5       17.48       95.59    128.91 o
  -9   4   5      211.10      240.14     95.40 o
  -8   4   5      133.95       72.31     74.91 o
  -7   4   5       67.99       56.44     43.10 o
  -6   4   5        3.11      -11.14     48.16 o
  -5   4   5      899.86      887.18     65.29 o
  -4   4   5       10.94       23.69     31.65 o
  -3   4   5      595.68      627.41     47.80 o
  -2   4   5     1756.71     1787.31     81.38 o
  -1   4   5      373.26      372.53     57.34 o
   0   4   5      209.64      168.83     28.76 o
   1   4   5      986.71     1103.15     66.87 o
   2   4   5      893.15      820.57     62.01 o
   3   4   5      428.49      291.53     46.98 o
   4   4   5      311.03      229.22     59.03 o
   5   4   5      617.00      540.38     78.25 o
   6   4   5      138.06      106.64     67.85 o
   7   4   5      308.24      349.26    104.43 o
   8   4   5      495.84      613.03    151.29 o
   9   4   5      185.68      137.68    143.61 o
  10   4   5      113.55      -63.23    154.40 o
 -11   5   5       13.39       55.33    171.61 o
 -10   5   5     7227.03     7641.00    560.11 o
  -9   5   5      350.78      403.75     96.55 o
  -8   5   5    11089.07    10938.14    324.82 o
  -7   5   5       12.76        0.59     48.42 o
  -6   5   5    16484.16    15735.41    603.87 o
  -5   5   5        7.12      -31.16     23.32 o
  -4   5   5    48772.97    51101.53    845.47 o
  -3   5   5     2434.40     2324.34     89.63 o
  -2   5   5    45658.07    45784.93    921.97 o
  -1   5   5      175.90      111.49     46.08 o
   0   5   5    32639.97    32228.42    765.20 o
   1   5   5      119.69      126.65     30.93 o
   2   5   5    26192.32    25890.40    562.97 o
   3   5   5     2119.60     2264.24    105.27 o
   4   5   5    28679.94    29866.69    661.20 o
   5   5   5      385.31      403.07     74.07 o
   6   5   5     9442.49    10011.18    348.44 o
   7   5   5        3.18      106.32     89.48 o
   8   5   5     4146.96     4191.22    252.42 o
   9   5   5        2.56      181.89    147.46 o
  10   5   5     2491.64     2597.97    310.27 o
 -11   6   5       48.35       92.16    155.13 o
 -10   6   5      260.95      248.01    151.40 o
  -9   6   5     1015.90      967.89    116.82 o
  -8   6   5     1948.23     1962.78    140.82 o
  -7   6   5      129.20      106.73     62.75 o
  -6   6   5        6.33       28.86     32.46 o
  -5   6   5     1048.91      986.56     64.79 o
  -4   6   5     1043.25      992.74     70.50 o
  -3   6   5       76.20       57.45     35.09 o
  -2   6   5     1175.90     1345.61     69.29 o
  -1   6   5     6982.28     6758.73    454.24 o
   0   6   5      658.91      760.68    119.26 o
   1   6   5      715.00      692.84     49.34 o
   2   6   5      179.27      152.24     40.59 o
   3   6   5      165.90      183.65     65.05 o
   4   6   5     2667.09     2638.66    123.53 o
   5   6   5       29.48       69.14     57.91 o
   6   6   5      621.07      751.65    106.98 o
   7   6   5      532.05      468.55    114.18 o
   8   6   5       67.69       51.36     99.85 o
   9   6   5      188.41      260.72    215.14 o
  10   6   5       91.31       92.86    164.68 o
 -10   7   5      405.59      545.88    129.50 o
  -9   7   5     6746.02     6781.10    256.83 o
  -8   7   5      396.19      501.74    100.83 o
  -7   7   5    23735.82    23209.01    560.35 o
  -6   7   5      394.98      417.28     53.05 o
  -5   7   5    20545.41    20461.63    423.36 o
  -4   7   5     1349.56     1168.48     72.37 o
  -3   7   5    15544.44    14866.90    343.60 o
  -2   7   5     3917.54     3923.88    121.70 o
  -1   7   5    33095.77    32748.84    782.05 o
   0   7   5     3723.69     3755.39    147.23 o
   1   7   5    48925.60    49925.31    905.71 o
   2   7   5      425.96      415.96     45.04 o
   3   7   5    24978.87    25790.67    585.30 o
   4   7   5      813.41      722.50     76.97 o
   5   7   5    10483.00    10297.04    289.71 o
   6   7   5      198.82      245.21     89.39 o
   7   7   5     7506.44     7022.78    299.80 o
   8   7   5      316.13      471.93    123.88 o
   9   7   5     2671.68     2688.97    322.09 o
 -10   8   5       91.57      157.70    107.28 o
  -9   8   5      300.94      287.39     95.78 o
  -8   8   5      150.58       92.05     74.93 o
  -7   8   5      360.42      308.46     77.46 o
  -6   8   5      134.13      124.15     63.61 o
  -5   8   5      233.17      236.95     58.00 o
  -4   8   5       20.55       19.38     28.85 o
  -3   8   5      505.53      659.69     86.01 o
  -2   8   5       47.09       70.21     30.98 o
  -1   8   5        0.75       34.34     42.43 o
   0   8   5     5459.96     5650.24    261.25 o
   1   8   5     1676.47     1684.87     69.65 o
   2   8   5     1124.54     1101.91     64.22 o
   3   8   5     3010.65     2937.76    127.94 o
   4   8   5       90.15       72.42     79.27 o
   5   8   5     4788.78     4930.31    204.84 o
   6   8   5      493.21      550.77     99.90 o
   7   8   5      247.16      253.90     99.88 o
   8   8   5     1925.61     1662.47    180.10 o
   9   8   5       16.34       68.59    117.27 o
 -10   9   5     3996.84     4124.04    479.26 o
  -9   9   5     1854.57     1730.83    151.76 o
  -8   9   5    10644.48    10417.80    369.10 o
  -7   9   5     4148.44     4088.61    233.85 o
  -6   9   5    21484.85    21257.43    519.21 o
  -5   9   5     8465.77     8098.03    211.37 o
  -4   9   5    27384.04    27366.76    611.57 o
  -3   9   5     4928.40     4682.34    148.79 o
  -2   9   5    13709.64    13423.88    310.65 o
  -1   9   5     5985.20     5697.17    210.44 o
   0   9   5    20141.29    20254.85    596.82 o
   1   9   5     9837.82     9971.83    249.14 o
   2   9   5    38306.16    38860.89    724.34 o
   3   9   5    11516.14    11648.46    299.79 o
   4   9   5    24729.10    23781.22    636.94 o
   5   9   5     2262.38     2285.45    125.76 o
   6   9   5     3494.18     3493.70    218.37 o
   7   9   5     1498.89     1571.97    156.51 o
   8   9   5     2668.82     2599.78    213.94 o
   9   9   5     1574.91     1663.06    229.84 o
 -10  10   5       27.23      194.23    114.04 o
  -9  10   5       12.93       43.97     79.04 o
  -8  10   5      966.57      947.00    117.50 o
  -7  10   5      469.07      383.02     86.33 o
  -6  10   5      234.40      220.44     74.18 o
  -5  10   5       15.66       -1.01     43.53 o
  -4  10   5      724.94      693.57     69.82 o
  -3  10   5       32.62       26.53     40.06 o
  -2  10   5      287.63      279.22     41.83 o
  -1  10   5       13.25        6.20     44.59 o
   0  10   5      185.53      161.19     60.73 o
   1  10   5      314.61      240.03     58.27 o
   2  10   5     2237.86     2246.01     91.64 o
   3  10   5      579.02      584.85     80.95 o
   4  10   5      179.23      180.10     59.15 o
   5  10   5     1211.45     1231.65    145.82 o
   6  10   5       26.89      -66.99     80.35 o
   7  10   5      529.15      555.85    115.87 o
   8  10   5       74.95       37.81     98.88 o
   9  10   5      137.49      232.97    251.80 o
 -10  11   5     1872.69     1743.39    167.08 o
  -9  11   5     2633.05     2514.20    181.46 o
  -8  11   5     4609.96     4744.06    224.61 o
  -7  11   5    13205.46    12687.80    371.80 o
  -6  11   5    17031.62    17217.83    483.15 o
  -5  11   5    17787.03    17997.03    414.57 o
  -4  11   5    12728.60    13019.40    379.67 o
  -3  11   5     6503.33     6726.42    194.70 o
  -2  11   5     6230.86     5911.55    170.83 o
  -1  11   5    13625.71    13089.71    367.56 o
   0  11   5    22612.80    21854.33   1218.05 o
   1  11   5    29321.34    27807.50    684.88 o
   2  11   5    14641.45    14690.59    348.54 o
   3  11   5    17944.91    17222.29    821.94 o
   4  11   5    11554.26    11822.44    315.99 o
   5  11   5     3197.46     3101.46    304.48 o
   6  11   5     4264.48     4461.47    232.04 o
   7  11   5     1940.15     2082.44    181.52 o
   8  11   5     2838.24     2760.81    221.06 o
   9  11   5     2078.06     2263.71    227.13 o
 -10  12   5      248.91      116.09    108.99 o
  -9  12   5       13.43       -6.89     84.16 o
  -8  12   5        8.05      -37.65     72.15 o
  -7  12   5       14.86       70.41     74.60 o
  -6  12   5      876.36      930.29    105.45 o
  -5  12   5      195.50      308.20     64.14 o
  -4  12   5       13.82       30.84     48.25 o
  -3  12   5      317.08      398.59     61.89 o
  -2  12   5      447.41      442.24     53.18 o
  -1  12   5     1429.13     1487.20    109.84 o
   0  12   5      661.21      733.72     88.40 o
   1  12   5     1527.80     1739.14    115.39 o
   2  12   5      168.58      203.27     45.63 o
   3  12   5       76.37      127.86     47.86 o
   4  12   5      351.83      332.16     67.89 o
   5  12   5      118.58      105.81     71.36 o
   6  12   5      985.53      849.76    122.36 o
   7  12   5      134.09      227.33     98.33 o
   8  12   5      156.79      180.37    110.67 o
   9  12   5        0.96      -41.31    119.00 o
 -10  13   5      291.26      309.03    107.52 o
  -9  13   5     4765.74     5267.84    411.63 o
  -8  13   5     2513.16     2776.61    185.93 o
  -7  13   5     9561.73     9463.25    312.82 o
  -6  13   5     4409.52     4003.19    191.87 o
  -5  13   5    20602.30    20975.05    872.48 o
  -4  13   5     4061.17     3957.10    154.10 o
  -3  13   5    17217.37    17860.63    538.44 o
  -2  13   5     2116.57     2229.20    161.17 o
  -1  13   5    11659.57    11927.75    410.90 o
   0  13   5     5728.12     5362.24    211.02 o
   1  13   5    23446.34    22568.89    648.53 o
   2  13   5     5872.34     5579.73    226.53 o
   3  13   5    25613.47    25967.06    728.84 o
   4  13   5     2572.19     2431.60    127.59 o
   5  13   5     7521.51     7371.69    291.68 o
   6  13   5      431.06      351.96     97.81 o
   7  13   5     1363.14     1387.46    161.19 o
   8  13   5      690.45      654.46    140.80 o
   9  13   5     2832.52     3045.77    256.10 o
 -10  14   5       18.39      130.82    117.67 o
  -9  14   5      704.72      609.48    121.63 o
  -8  14   5      142.70       78.03     89.38 o
  -7  14   5      109.59      199.16     81.65 o
  -6  14   5       38.55       67.03     70.93 o
  -5  14   5       32.57     -108.36     72.24 o
  -4  14   5     1465.88     1308.49     97.78 o
  -3  14   5        3.94        7.03     62.62 o
  -2  14   5      195.72       91.35     60.56 o
  -1  14   5      251.45      191.43     65.95 o
   0  14   5     1990.81     2077.18    130.91 o
   1  14   5      604.78      547.08     82.84 o
   2  14   5     1112.63     1141.77     91.35 o
   3  14   5      129.49      154.22     51.20 o
   4  14   5      622.75      584.93     78.82 o
   5  14   5      497.13      346.42    111.80 o
   6  14   5       32.99      -68.41     79.84 o
   7  14   5     1117.87     1072.12    148.85 o
   8  14   5      475.72      480.67    136.67 o
   9  14   5      410.84      145.79    183.53 o
  -9  15   5      255.73      281.44    129.41 o
  -8  15   5     9256.90     8990.47    376.80 o
  -7  15   5     1230.73     1383.96    139.76 o
  -6  15   5    21824.82    21445.71    636.85 o
  -5  15   5      832.26      776.95    145.60 o
  -4  15   5    13969.87    13648.59    655.99 o
  -3  15   5     2156.70     2319.10    147.30 o
  -2  15   5    16594.25    16046.60    453.91 o
  -1  15   5      292.98      192.44     70.40 o
   0  15   5    21820.77    21973.34    815.86 o
   1  15   5     2348.23     2161.82    189.70 o
   2  15   5    23292.73    22741.65    551.77 o
   3  15   5     1368.66     1458.96    104.30 o
   4  15   5    10085.43     9150.10    428.03 o
   5  15   5      780.68      310.47    303.42 o
   6  15   5     5972.17     5478.10    273.68 o
   7  15   5       22.42       42.96    133.22 o
   8  15   5     3425.56     3276.57    333.30 o
  -9  16   5      154.86      384.32    131.87 o
  -8  16   5       17.76      -75.91     86.55 o
  -7  16   5      101.63      120.39     94.53 o
  -6  16   5      873.83      835.23    161.54 o
  -5  16   5      800.69      556.09    146.00 o
  -4  16   5      703.35      886.07    150.58 o
  -3  16   5      673.84      702.31     97.82 o
  -2  16   5       73.63      211.70     73.73 o
  -1  16   5      718.78      618.46     90.04 o
   0  16   5      943.07      846.72    121.49 o
   1  16   5      831.83      766.88    101.15 o
   2  16   5        8.18      -73.08     48.72 o
   3  16   5       46.56       11.91     56.72 o
   4  16   5       48.20       -2.18     92.01 o
   5  16   5     1280.06     1010.65    179.31 o
   6  16   5      237.95      316.20    147.74 o
   7  16   5       28.08      102.77    139.10 o
   8  16   5      194.94      162.58    168.24 o
  -9  17   5     4968.93     4920.11    530.89 o
  -8  17   5        1.20       -4.77     96.80 o
  -7  17   5     6116.15     6449.25    379.77 o
  -6  17   5     1035.36      797.34    166.48 o
  -5  17   5    20904.29    21647.05   1068.74 o
  -4  17   5      189.92      146.10    110.42 o
  -3  17   5    17752.86    17983.94    679.38 o
  -2  17   5       95.95      182.07     75.75 o
  -1  17   5    22375.93    21929.55    589.49 o
   0  17   5     1508.12     1385.55    123.95 o
   1  17   5    11234.81    10312.00    559.92 o
   2  17   5     1312.09     1304.72    104.39 o
   3  17   5    16405.18    16296.07    491.57 o
   4  17   5      224.04      321.05    143.76 o
   5  17   5    11282.71    11251.35    872.25 o
   6  17   5      167.79      191.64    218.87 o
   7  17   5     4709.34     4931.76    385.48 o
   8  17   5      253.05      319.39    178.09 o
  -9  18   5       54.59       13.37    112.30 o
  -8  18   5       65.03      152.31    108.03 o
  -7  18   5      318.48      465.90    151.77 o
  -6  18   5        7.12      -25.09    150.97 o
  -5  18   5      937.87      790.92    164.36 o
  -4  18   5     1638.22     1482.73    256.43 o
  -3  18   5      354.04      323.31     80.03 o
  -2  18   5       34.99       91.47     70.67 o
  -1  18   5      445.95      517.03     97.48 o
   0  18   5       60.16        8.57     95.82 o
   1  18   5      971.15      967.60    110.21 o
   2  18   5      436.18      417.21     75.33 o
   3  18   5      204.72      258.94    130.68 o
   4  18   5       73.40      140.52    117.72 o
   5  18   5       34.11       69.78    119.48 o
   6  18   5      271.79      330.16    153.44 o
   7  18   5      490.87      575.26    262.89 o
   8  18   5        6.33      -95.98    151.10 o
  -9  19   5      528.58      565.79    145.38 o
  -8  19   5     4147.18     4017.83    354.52 o
  -7  19   5     1533.86     1430.54    225.68 o
  -6  19   5     5937.05     6557.91    411.26 o
  -5  19   5      841.97      838.59    169.22 o
  -4  19   5    17880.50    16973.98    656.83 o
  -3  19   5       63.84       71.10     62.81 o
  -2  19   5    19375.82    20239.72    917.06 o
  -1  19   5     2424.97     2516.52    166.32 o
   0  19   5    14231.25    14271.71    429.83 o
   1  19   5     3034.18     2995.02    208.34 o
   2  19   5     8759.54     9009.15    273.03 o
   3  19   5      378.04      464.71     98.42 o
   4  19   5    10686.15    10854.85    889.91 o
   5  19   5      966.84     1193.76    221.36 o
   6  19   5     6528.71     6298.19    421.01 o
   7  19   5      271.94      455.95    179.55 o
   8  19   5     2836.59     3194.14    350.70 o
  -8  20   5       68.81      134.21    152.10 o
  -7  20   5       22.86      -32.86    151.97 o
  -6  20   5      562.81      777.04    212.40 o
  -5  20   5       49.77        9.33    125.78 o
  -4  20   5     1358.18     1432.36    203.59 o
  -3  20   5      917.02      602.95    177.53 o
  -2  20   5       92.29       76.42     76.13 o
  -1  20   5       11.28       12.92     70.72 o
   0  20   5      132.13       22.68     74.59 o
   1  20   5       62.46      -25.24     66.29 o
   2  20   5       11.35       76.04     61.94 o
   3  20   5      244.21      309.66    128.02 o
   4  20   5        6.29       50.19    110.69 o
   5  20   5     1456.02     2011.68    260.67 o
   6  20   5      208.26      165.78    217.63 o
   7  20   5       12.98       69.16    257.92 o
  -8  21   5     1641.15     1613.63    262.69 o
  -7  21   5     3012.86     2740.32    311.19 o
  -6  21   5     1923.59     1752.29    240.98 o
  -5  21   5     6885.12     6757.39    799.13 o
  -4  21   5     4503.70     4247.21    318.98 o
  -3  21   5    12770.16    12060.70    807.58 o
  -2  21   5     4279.77     4273.28    221.12 o
  -1  21   5    14730.34    14714.60    643.68 o
   0  21   5     3908.93     3588.59    200.79 o
   1  21   5     6326.55     5860.53    240.37 o
   2  21   5     3663.64     3373.60    203.14 o
   3  21   5     3013.73     3058.19    280.91 o
   4  21   5     4429.33     4078.12    333.28 o
   5  21   5     4914.38     4799.45    373.56 o
   6  21   5     1345.43     1511.49    249.09 o
   7  21   5     4504.94     4934.36    725.76 o
  -8  22   5      224.71      533.66    193.00 o
  -7  22   5       55.07      -47.13    132.91 o
  -6  22   5      123.60      -35.54    135.33 o
  -5  22   5      587.34      685.83    243.99 o
  -4  22   5       82.86       51.65    114.83 o
  -3  22   5      253.04      456.81    143.53 o
  -2  22   5       32.86       -1.80     77.84 o
  -1  22   5      105.92        5.93     77.32 o
   0  22   5       13.53      -53.10     69.39 o
   1  22   5       98.49       80.80     77.31 o
   2  22   5      509.21      413.06    102.65 o
   3  22   5      106.03      307.51    140.84 o
   4  22   5      524.30      588.91    175.77 o
   5  22   5        6.45       68.32    149.06 o
   6  22   5       46.64      -46.36    136.81 o
   7  22   5        7.05        0.71    173.85 o
  -7  23   5     1279.65      884.93    211.30 o
  -6  23   5      845.73      804.95    204.23 o
  -5  23   5     3376.51     3144.64    315.46 o
  -4  23   5     5902.92     5533.10    374.22 o
  -3  23   5     7778.84     6987.42    656.11 o
  -2  23   5     7554.61     7349.34    416.28 o
  -1  23   5     5568.14     5430.87    256.87 o
   0  23   5     2837.90     2705.19    185.69 o
   1  23   5     1950.92     2066.21    220.63 o
   2  23   5      954.58     1122.86    139.58 o
   3  23   5     2743.65     2629.71    280.96 o
   4  23   5     2917.44     2946.46    306.24 o
   5  23   5     2343.59     2083.26    281.46 o
   6  23   5     2230.92     2521.75    313.61 o
  -7  24   5      115.31      132.04    156.44 o
  -6  24   5       14.73       59.58    144.48 o
  -5  24   5       27.33      233.06    156.52 o
  -4  24   5        3.88      -52.63    174.85 o
  -3  24   5       40.09       17.42    113.04 o
  -2  24   5      120.92      145.33     89.83 o
  -1  24   5      622.19      611.69    115.33 o
   0  24   5      328.62      334.67    101.74 o
   1  24   5       88.76      206.64     91.35 o
   2  24   5        2.28        9.59    120.02 o
   3  24   5      114.86       96.32    208.92 o
   4  24   5       11.48      147.07    137.23 o
   5  24   5      386.11      336.23    213.15 o
   6  24   5       77.61       35.18    172.61 o
  -7  25   5      279.79      329.71    186.60 o
  -6  25   5     2941.61     2776.68    325.65 o
  -5  25   5      319.56      399.34    177.97 o
  -4  25   5     4718.60     4857.41    543.45 o
  -3  25   5     1250.71     1228.85    203.29 o
  -2  25   5     7024.77     7197.15    307.45 o
  -1  25   5     2294.65     2258.51    184.05 o
   0  25   5     8696.82     8575.54    395.52 o
   1  25   5      295.26      232.81    115.91 o
   2  25   5     2035.65     1874.49    399.19 o
   3  25   5      348.09      377.17    229.81 o
   4  25   5     3033.73     2784.74    305.77 o
   5  25   5      810.13      865.34    228.01 o
   6  25   5     2390.52     2654.17    336.80 o
  -6  26   5       40.37       -8.51    153.19 o
  -5  26   5        3.55       90.84    144.21 o
  -4  26   5       55.58       68.35    140.65 o
  -3  26   5        7.73       78.34    135.82 o
  -2  26   5       46.10      -96.88    114.35 o
  -1  26   5        3.06      152.45     98.71 o
   0  26   5      264.81       37.86     96.29 o
   1  26   5      640.15      521.22    123.70 o
   2  26   5      194.97      275.84    158.18 o
   3  26   5      262.96      293.42    155.28 o
   4  26   5      241.72      259.20    215.89 o
   5  26   5      287.38      254.49    388.00 o
  -6  27   5       27.47      -87.09    151.47 o
  -5  27   5     3482.89     3690.52    414.61 o
  -4  27   5      194.35       29.34    134.81 o
  -3  27   5     7207.71     7862.24    439.81 o
  -2  27   5      322.86      349.21    147.78 o
  -1  27   5     5724.86     5804.89    286.42 o
   0  27   5      358.74      597.79    123.62 o
   1  27   5     4657.28     4682.63    269.74 o
   2  27   5       54.42      125.23    138.10 o
   3  27   5     4126.15     4410.41    375.11 o
   4  27   5      141.10      191.97    167.66 o
   5  27   5     3817.13     3934.90    392.48 o
  -5  28   5       34.55      -61.66    157.42 o
  -4  28   5      188.54      224.39    168.63 o
  -3  28   5       25.47      -81.50    123.82 o
  -2  28   5      645.16      542.75    171.02 o
  -1  28   5       68.20       32.74     95.43 o
   0  28   5      879.89      977.64    149.41 o
   1  28   5       91.31      141.85    135.98 o
   2  28   5       14.91       99.73    141.80 o
   3  28   5      353.04      302.56    177.41 o
   4  28   5      163.71      290.62    177.28 o
  -4  29   5     3482.53     3106.20    330.99 o
  -3  29   5        8.34        8.71    133.08 o
  -2  29   5     3570.16     3461.02    311.27 o
  -1  29   5      118.06      151.61    131.11 o
   0  29   5     3961.79     4335.30    664.07 o
   1  29   5       30.37      130.73    187.03 o
   2  29   5     3925.49     4432.20    485.74 o
   3  29   5       15.27      246.58    169.92 o
  -3  30   5       10.49     -164.92    126.07 o
  -2  30   5        8.40      -46.74    136.78 o
  -1  30   5      315.61      329.52    159.93 o
   0  30   5      175.62      125.58    142.68 o
   1  30   5      220.16      304.19    164.32 o
   2  30   5        2.67      -74.07    142.00 o
  -2  31   5      934.02      807.35    198.04 o
  -1  31   5     2495.79     2668.17    282.71 o
   0  31   5      454.30      379.39    402.17 o
   1  31   5     3337.47     3973.70    359.39 o
 -10   0   6     5213.16     4724.12    513.35 o
  -8   0   6     7505.64     7814.86    356.96 o
  -6   0   6    10871.92    10847.53    335.95 o
  -4   0   6     7667.16     8172.68    263.75 o
  -2   0   6    28629.00    31666.11    933.97 o
   0   0   6    49798.58    49717.87   1447.12 o
   2   0   6    23023.67    24405.07   1085.40 o
   4   0   6     4311.28     4752.96    307.17 o
   6   0   6    14841.08    14745.47    564.36 o
   8   0   6     8655.37     9338.81    678.00 o
 -10   1   6     1520.08     1715.25    245.78 o
  -9   1   6     4392.93     4186.20    630.25 o
  -8   1   6      912.88      872.49     86.38 o
  -7   1   6     2899.36     2715.16    123.82 o
  -6   1   6     2140.17     2097.82     96.18 o
  -5   1   6     3321.09     3278.20    112.10 o
  -4   1   6     1941.36     2030.23     85.95 o
  -3   1   6     6265.44     6313.22    151.97 o
  -2   1   6     5696.30     5662.00    174.20 o
  -1   1   6    17684.03    18391.38    410.89 o
   0   1   6     1920.02     1773.63     81.70 o
   1   1   6     3238.60     3247.41    116.01 o
   2   1   6     4340.08     4286.76    145.71 o
   3   1   6      488.88      534.60     67.62 o
   4   1   6       39.69       29.40     55.49 o
   5   1   6     4309.32     4024.19    173.00 o
   6   1   6      174.86      254.34     77.37 o
   7   1   6     2775.45     2871.36    171.42 o
   8   1   6      412.40      845.97    252.94 o
   9   1   6      353.41      433.64    175.66 o
 -10   2   6      185.77      360.76    159.57 o
  -9   2   6    10143.56     9902.43    370.29 o
  -8   2   6     1669.28     1467.87    105.79 o
  -7   2   6     9401.39     9140.57    269.40 o
  -6   2   6      282.27      300.44     53.70 o
  -5   2   6     6130.35     6443.21    162.45 o
  -4   2   6     2924.46     2952.50    144.49 o
  -3   2   6    36360.01    37591.25    694.04 o
  -2   2   6     1549.12     1420.56    161.19 o
  -1   2   6    38524.93    39645.39    938.63 o
   0   2   6     5356.94     5850.23    167.63 o
   1   2   6    25205.25    26360.88    804.10 o
   2   2   6     2835.45     2885.38    117.58 o
   3   2   6    12279.26    12129.56    439.57 o
   4   2   6     1133.03     1228.90    116.24 o
   5   2   6    14897.26    14596.57    500.58 o
   6   2   6      727.32      781.74    101.10 o
   7   2   6     5588.76     5768.77    274.39 o
   8   2   6      435.29      450.80    158.24 o
   9   2   6     3803.24     4620.49    362.60 o
 -10   3   6     2795.92     2395.91    275.58 o
  -9   3   6     1865.88     1825.83    172.59 o
  -8   3   6     4388.67     4218.22    188.22 o
  -7   3   6     3064.44     3085.61    133.80 o
  -6   3   6     3674.01     3566.54    121.45 o
  -5   3   6       58.91       31.92     40.87 o
  -4   3   6    11225.89    11219.13    264.77 o
  -3   3   6      568.45      665.11     58.51 o
  -2   3   6    20072.87    20679.17    608.48 o
  -1   3   6     4201.99     4381.54    287.99 o
   0   3   6    17784.98    19201.22    424.33 o
   1   3   6     1583.08     1361.62     74.64 o
   2   3   6     1318.44     1414.30     82.84 o
   3   3   6       48.71       12.11     46.36 o
   4   3   6     2306.19     2163.87    118.36 o
   5   3   6      391.49      473.75     79.45 o
   6   3   6     2551.32     2702.34    154.38 o
   7   3   6        6.17       93.77    112.15 o
   8   3   6     1476.01     1382.96    170.95 o
   9   3   6        9.14      146.11    153.88 o
 -10   4   6     4223.96     3893.30    330.61 o
  -9   4   6     1853.65     1952.05    179.83 o
  -8   4   6     7041.39     6810.84    355.04 o
  -7   4   6     5603.30     5541.84    176.99 o
  -6   4   6     6729.45     6613.80    171.02 o
  -5   4   6     3717.71     3575.83    176.93 o
  -4   4   6    15054.54    14802.00    290.01 o
  -3   4   6      700.04      727.44     59.13 o
  -2   4   6    27301.29    27092.88    669.79 o
  -1   4   6    12675.43    12770.33    357.98 o
   0   4   6    31942.59    34011.50    705.59 o
   1   4   6    12436.73    11548.99    251.74 o
   2   4   6    12223.11    12197.94    303.32 o
   3   4   6     2456.39     2542.63    118.60 o
   4   4   6     9998.72     9831.78    277.65 o
   5   4   6      146.01      130.40     64.77 o
   6   4   6     8449.12     8900.96    335.73 o
   7   4   6     2163.59     1954.09    175.95 o
   8   4   6     5363.70     5998.03    417.39 o
   9   4   6     1483.63     1625.25    243.22 o
 -10   5   6      113.66      329.86    153.80 o
  -9   5   6     3189.00     3257.25    184.04 o
  -8   5   6      299.40      317.09     84.98 o
  -7   5   6     3436.76     3536.42    144.37 o
  -6   5   6     1795.18     1871.22    128.18 o
  -5   5   6    10541.50    10488.85    229.23 o
  -4   5   6      514.32      537.91     54.90 o
  -3   5   6    11484.56    11434.91    284.02 o
  -2   5   6     2269.22     2220.58    123.45 o
  -1   5   6     1909.42     2012.00    120.52 o
   0   5   6      192.49      177.04     57.90 o
   1   5   6     3983.76     3862.26    115.44 o
   2   5   6     1451.79     1415.12     83.95 o
   3   5   6     5648.68     5507.89    243.68 o
   4   5   6      403.49      175.43     90.01 o
   5   5   6     1257.97     1266.16    106.75 o
   6   5   6      731.64      923.23    103.37 o
   7   5   6      330.04      233.50    148.48 o
   8   5   6       66.38      202.75    107.03 o
   9   5   6      295.42       79.72    156.05 o
 -10   6   6     2848.68     2729.94    293.07 o
  -9   6   6     2036.22     1924.45    153.07 o
  -8   6   6     5353.08     5773.12    335.23 o
  -7   6   6     1545.68     1467.59    121.24 o
  -6   6   6     4399.32     4320.36    133.53 o
  -5   6   6     5926.68     5855.28    155.05 o
  -4   6   6     9449.70     9950.98    294.51 o
  -3   6   6    15005.03    14876.48    349.41 o
  -2   6   6    18063.14    17596.82    466.83 o
  -1   6   6    10610.08    10395.81    308.21 o
   0   6   6     9824.90     9779.71    295.74 o
   1   6   6     8148.42     8194.42    205.16 o
   2   6   6    12237.81    12045.33    301.79 o
   3   6   6     5011.71     4475.67    160.44 o
   4   6   6     8383.63     7529.69    831.35 o
   5   6   6    10099.52     9762.55    287.05 o
   6   6   6     3661.01     3699.76    174.47 o
   7   6   6     4970.40     5170.38    267.33 o
   8   6   6     2090.49     2341.27    207.42 o
   9   6   6      585.87      562.52    179.71 o
 -10   7   6     1656.52     1952.89    199.06 o
  -9   7   6       24.23      -36.14     74.65 o
  -8   7   6     5350.79     5298.33    218.51 o
  -7   7   6       42.71      170.51     71.13 o
  -6   7   6     4846.18     4641.11    156.34 o
  -5   7   6      260.63      174.45     57.67 o
  -4   7   6     6982.54     6674.28    409.33 o
  -3   7   6     1673.47     1602.41     87.88 o
  -2   7   6     4742.09     4399.94    177.90 o
  -1   7   6      793.37      822.66     86.33 o
   0   7   6     9642.21     9418.26    287.46 o
   1   7   6       18.59       35.24     27.92 o
   2   7   6      656.10      697.41     63.71 o
   3   7   6      150.64      124.78     53.11 o
   4   7   6     3977.05     3975.02    260.20 o
   5   7   6      501.38      561.57     82.47 o
   6   7   6     1925.96     1796.79    157.08 o
   7   7   6       27.40      124.43     91.17 o
   8   7   6      127.44       92.16    107.07 o
   9   7   6        6.40      -24.62    146.86 o
 -10   8   6      332.85      416.73    159.43 o
  -9   8   6     2869.75     3086.74    188.93 o
  -8   8   6      816.37      880.95    114.41 o
  -7   8   6    10546.71    10313.96    353.18 o
  -6   8   6     2430.41     2310.67    114.27 o
  -5   8   6    20191.59    19595.11    689.53 o
  -4   8   6     7458.48     7275.87    211.89 o
  -3   8   6    12257.74    12405.56    346.00 o
  -2   8   6     6821.99     6394.81    224.34 o
  -1   8   6    14412.81    13797.00    385.63 o
   0   8   6     1121.47      992.18     95.11 o
   1   8   6    24965.55    24653.48    548.01 o
   2   8   6     2691.46     2681.45    101.62 o
   3   8   6    20148.01    19749.00    463.98 o
   4   8   6     7284.77     7283.16    227.31 o
   5   8   6     6296.16     6408.25    216.94 o
   6   8   6     2522.73     2508.85    222.46 o
   7   8   6     4926.71     4523.11    246.97 o
   8   8   6      110.87       -3.72     99.55 o
   9   8   6     1982.59     2023.44    258.36 o
 -10   9   6      456.08      753.86    155.64 o
  -9   9   6     1392.91     1481.20    143.31 o
  -8   9   6      218.29      177.80     84.07 o
  -7   9   6     6392.23     6453.12    328.19 o
  -6   9   6      185.41       86.15     66.84 o
  -5   9   6    12249.49    12328.57    383.55 o
  -4   9   6     5347.99     5054.73    169.89 o
  -3   9   6    12393.62    10757.81    696.28 o
  -2   9   6     1782.01     1557.93    175.41 o
  -1   9   6     2805.34     2842.64    145.79 o
   0   9   6       49.23      -24.72     50.59 o
   1   9   6     9302.20     9182.58    252.32 o
   2   9   6       52.07       55.17     38.49 o
   3   9   6    11236.65    10990.39    407.43 o
   4   9   6     1349.31     1371.77    100.25 o
   5   9   6     1897.83     1994.77    163.93 o
   6   9   6      809.58      726.44    117.85 o
   7   9   6      279.06      263.87    103.14 o
   8   9   6       60.69        3.26    103.91 o
   9   9   6      219.54      198.24    135.73 o
 -10  10   6     1086.26      922.27    257.67 o
  -9  10   6       13.64      -35.42     75.98 o
  -8  10   6     4514.05     4470.95    247.77 o
  -7  10   6      180.26      232.66     82.95 o
  -6  10   6    13132.63    13490.35    398.12 o
  -5  10   6     3848.00     3773.07    142.06 o
  -4  10   6    20665.02    20181.41    542.44 o
  -3  10   6      100.89      138.77     61.78 o
  -2  10   6    12271.23    12303.03    608.86 o
  -1  10   6     1848.94     1902.51    124.64 o
   0  10   6    14525.67    13920.87    393.65 o
   1  10   6      867.24      811.78     80.53 o
   2  10   6    14260.01    14072.72    486.77 o
   3  10   6     1264.06     1256.76     91.15 o
   4  10   6    12048.63    12159.36    327.97 o
   5  10   6      149.77      112.94     60.30 o
   6  10   6     4318.72     4337.68    251.04 o
   7  10   6     1021.79     1002.92    142.35 o
   8  10   6     2362.89     2365.10    214.78 o
   9  10   6      162.65      235.10    180.84 o
 -10  11   6     1135.74     1158.75    169.22 o
  -9  11   6      797.50      936.23    149.89 o
  -8  11   6     3588.19     3666.40    238.48 o
  -7  11   6     1114.73     1121.87    141.41 o
  -6  11   6     7395.14     6807.46    284.46 o
  -5  11   6     2330.10     2293.19    144.79 o
  -4  11   6     7827.39     7978.30    275.35 o
  -3  11   6     5359.04     5125.77    204.75 o
  -2  11   6     2707.84     2482.65    143.77 o
  -1  11   6     1916.98     2011.76    130.09 o
   0  11   6     2131.99     2059.93    130.11 o
   1  11   6      825.29      887.25     98.60 o
   2  11   6     2646.41     2589.31    203.91 o
   3  11   6     2757.60     2697.42    386.64 o
   4  11   6     6582.07     6758.72    264.20 o
   5  11   6     4467.48     4139.37    284.26 o
   6  11   6      668.18      877.33    169.19 o
   7  11   6       97.28      -18.94    119.05 o
   8  11   6       13.98        5.37    134.56 o
   9  11   6        9.25      215.03    173.16 o
 -10  12   6       16.47     -137.60    102.24 o
  -9  12   6     1580.00     1688.47    184.79 o
  -8  12   6       46.52      215.54    104.74 o
  -7  12   6     6725.60     7413.40    356.63 o
  -6  12   6     3099.93     3215.42    316.33 o
  -5  12   6     9995.82     9821.14    455.22 o
  -4  12   6      108.02       60.73     63.90 o
  -3  12   6    20872.67    20250.16    546.89 o
  -2  12   6       90.55      186.43     86.39 o
  -1  12   6     8865.60     8191.27    274.35 o
   0  12   6      257.55      288.33     70.90 o
   1  12   6    12522.42    12152.12    649.23 o
   2  12   6     1273.43     1372.23    110.14 o
   3  12   6    12348.44    11905.22    381.72 o
   4  12   6      375.65      410.48     89.89 o
   5  12   6    11073.51     9966.88    461.00 o
   6  12   6        6.02      108.10    116.15 o
   7  12   6     3463.63     3459.56    360.39 o
   8  12   6       85.12       76.14    140.86 o
  -9  13   6      376.57      298.26    118.18 o
  -8  13   6     2686.38     2294.94    207.27 o
  -7  13   6      300.74      372.16    108.15 o
  -6  13   6     4604.01     4588.01    271.73 o
  -5  13   6     3808.52     3990.19    797.88 o
  -4  13   6     4353.57     3545.50    477.59 o
  -3  13   6     3074.71     3100.96    165.91 o
  -2  13   6     1524.74     1438.77    120.73 o
  -1  13   6      333.06      271.94     76.24 o
   0  13   6     2540.02     2362.13    198.22 o
   1  13   6       34.38      121.16     69.09 o
   2  13   6     8322.64     7974.31    249.21 o
   3  13   6      295.27      319.61     72.31 o
   4  13   6     1299.53     1350.59    144.81 o
   5  13   6      697.59      846.17    190.77 o
   6  13   6      276.84      337.22    139.36 o
   7  13   6       76.95       70.64    134.01 o
   8  13   6      207.75      252.10    171.25 o
  -9  14   6      434.62      526.80    131.29 o
  -8  14   6     2479.69     2224.43    255.38 o
  -7  14   6      392.98      415.66    112.36 o
  -6  14   6    12982.80    12647.08    687.95 o
  -5  14   6     1434.30     1128.73    167.27 o
  -4  14   6    10992.80    10753.01    643.18 o
  -3  14   6     4438.75     4345.92    224.09 o
  -2  14   6     6357.61     6602.36    352.46 o
  -1  14   6     1050.67     1131.81    151.99 o
   0  14   6    10782.46    10343.52    815.59 o
   1  14   6      258.64      263.33     78.03 o
   2  14   6    21628.59    20379.15    685.60 o
   3  14   6     1261.22     1400.06    109.31 o
   4  14   6     7678.40     7408.52    374.54 o
   5  14   6     2004.99     1974.70    238.77 o
   6  14   6     4416.06     4403.58    331.12 o
   7  14   6      593.36      599.30    176.05 o
   8  14   6     2347.11     2184.09    619.30 o
  -9  15   6     1911.62     1734.19    199.85 o
  -8  15   6       19.31       51.31     94.46 o
  -7  15   6     3505.16     3559.24    245.16 o
  -6  15   6      445.06      672.34    223.10 o
  -5  15   6     4091.75     4218.86    512.11 o
  -4  15   6     2083.84     2296.16    329.55 o
  -3  15   6     2657.91     2599.62    164.36 o
  -2  15   6      731.81      782.80    104.00 o
  -1  15   6     4136.25     4117.18    322.53 o
   0  15   6      338.73      300.27     96.22 o
   1  15   6     4259.30     3809.65    306.29 o
   2  15   6      429.17      397.18     76.52 o
   3  15   6     1473.92     1438.92    136.23 o
   4  15   6      203.03      197.52    177.33 o
   5  15   6      962.45     1011.65    181.58 o
   6  15   6        4.66       84.44    117.48 o
   7  15   6       85.08       -7.44    130.04 o
   8  15   6       25.09      248.18    166.29 o
  -9  16   6     1097.94     1289.15    180.04 o
  -8  16   6     1298.31     1022.16    162.13 o
  -7  16   6     2751.16     2808.76    412.87 o
  -6  16   6     1168.31     1557.92    210.69 o
  -5  16   6     3956.34     3707.27    579.76 o
  -4  16   6     5484.40     5394.39    327.29 o
  -3  16   6     8598.71     8650.64    407.73 o
  -2  16   6     8490.48     8143.96    488.34 o
  -1  16   6     5210.68     5080.90    228.72 o
   0  16   6     2184.78     2015.80    285.66 o
   1  16   6     5287.00     5180.64    348.54 o
   2  16   6     2046.35     2088.95    130.35 o
   3  16   6     7908.63     8354.05    260.33 o
   4  16   6     2983.36     2963.24    263.45 o
   5  16   6     3654.47     3738.53    310.56 o
   6  16   6     3206.68     3450.66    397.20 o
   7  16   6      730.84      710.45    196.83 o
   8  16   6      644.70      515.67    196.19 o
  -9  17   6       38.64      136.29    117.75 o
  -8  17   6     1862.67     1964.37    260.13 o
  -7  17   6        7.68      -63.90    118.00 o
  -6  17   6     2664.90     2985.43    566.08 o
  -5  17   6       17.87      -25.84    106.87 o
  -4  17   6     5064.36     4817.96    440.23 o
  -3  17   6     1166.72     1317.64    130.60 o
  -2  17   6     2680.41     2495.81    197.02 o
  -1  17   6      734.48      754.10    106.08 o
   0  17   6     1083.64      995.95    116.86 o
   1  17   6      876.91      808.54    110.38 o
   2  17   6     3370.32     3377.73    161.94 o
   3  17   6      172.74       86.69     75.42 o
   4  17   6     1449.82     1656.04    254.44 o
   5  17   6      362.68      455.00    163.41 o
   6  17   6      276.00      249.40    150.85 o
   7  17   6       84.91      -72.95    136.18 o
  -8  18   6     1091.67     1421.30    238.84 o
  -7  18   6     3806.60     3561.35    501.91 o
  -6  18   6     1411.52     1502.52    216.55 o
  -5  18   6     5024.85     5026.69    475.05 o
  -4  18   6      447.08      394.38    133.90 o
  -3  18   6     8368.66     8402.89    335.50 o
  -2  18   6     2346.91     2229.58    165.43 o
  -1  18   6    10022.28     9981.94    415.98 o
   0  18   6     6645.41     6999.05    307.97 o
   1  18   6     6511.95     5984.44    277.48 o
   2  18   6     3283.90     3391.47    201.53 o
   3  18   6     4046.75     3561.40    436.46 o
   4  18   6      711.37      690.71    163.85 o
   5  18   6     4165.70     4297.86    437.74 o
   6  18   6      825.76      919.38    200.74 o
   7  18   6     2752.47     2488.26    755.85 o
  -8  19   6     1391.02     1616.07    686.96 o
  -7  19   6     1251.12     1321.29    213.57 o
  -6  19   6      322.14      306.37    166.89 o
  -5  19   6     1631.63     1706.48    231.52 o
  -4  19   6        9.02      -12.69    108.86 o
  -3  19   6     4549.29     4118.55    219.96 o
  -2  19   6      111.26       91.80     82.41 o
  -1  19   6     6336.88     6185.48    256.59 o
   0  19   6     1975.36     1903.86    150.23 o
   1  19   6     2055.22     1962.73    151.05 o
   2  19   6      748.80      780.07    113.23 o
   3  19   6      123.86      102.34     81.92 o
   4  19   6      217.05      111.03    118.65 o
   5  19   6      384.23      343.62    153.22 o
   6  19   6      107.53      -85.32    133.71 o
   7  19   6      934.79     1089.12    233.84 o
  -8  20   6     3160.60     3461.23    449.18 o
  -7  20   6      257.82      266.31    151.31 o
  -6  20   6     2344.08     2757.69    296.37 o
  -5  20   6       99.82      136.23    138.45 o
  -4  20   6     6386.24     6155.07    377.53 o
  -3  20   6      137.75      228.28     92.23 o
  -2  20   6    13999.08    13825.86    489.32 o
  -1  20   6     1080.05     1237.85    138.35 o
   0  20   6     5372.92     5333.41    565.23 o
   1  20   6     3935.87     3563.27    415.32 o
   2  20   6     5546.38     5572.00    214.10 o
   3  20   6      269.40      189.03    128.90 o
   4  20   6     4114.08     4724.79    353.50 o
   5  20   6       63.42       -5.65    134.68 o
   6  20   6     4205.47     3861.05    478.28 o
   7  20   6      490.54      258.71    171.62 o
  -8  21   6     2923.22     2838.64    913.04 o
  -7  21   6      431.06      210.40    158.65 o
  -6  21   6      917.80      858.75    198.29 o
  -5  21   6      609.78      507.48    178.31 o
  -4  21   6     1963.88     1786.82    234.65 o
  -3  21   6     1161.48     1007.09    136.12 o
  -2  21   6     2884.80     3181.41    203.36 o
  -1  21   6      577.51      477.77    106.32 o
   0  21   6     5209.80     4862.22    236.75 o
   1  21   6     2258.43     2298.62    200.14 o
   2  21   6      163.17      231.28     92.96 o
   3  21   6      665.59      601.68    156.20 o
   4  21   6      288.58       98.80    133.14 o
   5  21   6      565.35      685.44    187.67 o
   6  21   6      505.69      374.09    185.29 o
  -7  22   6     2719.39     2892.27    332.14 o
  -6  22   6       77.93       60.78    140.91 o
  -5  22   6     2337.49     2399.01    278.91 o
  -4  22   6      198.58      250.90    166.39 o
  -3  22   6     4809.97     4924.88    393.72 o
  -2  22   6      127.47       45.84     87.03 o
  -1  22   6    12470.55    12878.42    428.54 o
   0  22   6       17.72       51.53     81.43 o
   1  22   6     8073.69     8438.97    437.57 o
   2  22   6       44.66      -18.94    120.54 o
   3  22   6     2221.71     2476.21    270.86 o
   4  22   6        7.80      -28.62    115.37 o
   5  22   6     1991.08     1979.53    308.91 o
   6  22   6       24.92       95.51    165.02 o
  -7  23   6     1201.36     1476.51    412.87 o
  -6  23   6      548.44      688.93    196.30 o
  -5  23   6      735.86      884.05    199.37 o
  -4  23   6      624.88      849.92    194.33 o
  -3  23   6     2083.84     2343.14    255.34 o
  -2  23   6     1426.73     1605.78    163.11 o
  -1  23   6      867.31      927.71    133.61 o
   0  23   6     1194.09     1233.53    141.62 o
   1  23   6      843.74      839.89    109.65 o
   2  23   6      285.48      218.04     97.78 o
   3  23   6      148.89       61.96    122.41 o
   4  23   6      517.94      550.51    207.93 o
   5  23   6        5.09     -110.40    141.21 o
   6  23   6      826.45      832.06    229.68 o
  -6  24   6     1617.74     1560.28    258.63 o
  -5  24   6      108.80      102.25    153.89 o
  -4  24   6     2739.76     2563.27    285.30 o
  -3  24   6      844.70      703.22    520.56 o
  -2  24   6     8590.05     8386.28    514.93 o
  -1  24   6      167.74      216.63    113.55 o
   0  24   6     9070.86     8663.03    426.61 o
   1  24   6      504.35      535.95    101.03 o
   2  24   6     3328.18     3289.47    431.27 o
   3  24   6       63.47      263.78    149.21 o
   4  24   6     3381.77     3393.58    708.10 o
   5  24   6      130.11      -41.94    143.58 o
  -6  25   6      351.64      247.36    180.03 o
  -5  25   6     1134.66     1186.04    248.47 o
  -4  25   6      141.57      -56.69    129.53 o
  -3  25   6     2927.37     3168.48    453.41 o
  -2  25   6     1081.17     1222.44    158.65 o
  -1  25   6     1877.12     1852.26    181.87 o
   0  25   6     1033.16     1072.08    147.10 o
   1  25   6      589.76      523.86    119.96 o
   2  25   6       22.22       50.70    126.77 o
   3  25   6      179.44      385.90    165.83 o
   4  25   6       56.44     -133.00    129.61 o
   5  25   6     1064.01     1180.39    276.32 o
  -6  26   6     1275.55     1480.70    266.74 o
  -5  26   6     1348.39     1275.39    235.38 o
  -4  26   6      245.77      108.31    156.54 o
  -3  26   6     4899.39     4661.96    588.21 o
  -2  26   6      788.91      835.06    232.30 o
  -1  26   6     4850.50     5507.92    286.55 o
   0  26   6     1609.92     1788.11    254.39 o
   1  26   6     2965.90     3032.51    226.16 o
   2  26   6     1442.25     1441.06    232.29 o
   3  26   6     1864.14     1680.39    260.06 o
   4  26   6      174.45      136.51    170.20 o
  -5  27   6      357.13      197.00    169.12 o
  -4  27   6     3387.05     3389.20    518.08 o
  -3  27   6       16.91       57.14    145.47 o
  -2  27   6     2061.51     2066.55    258.52 o
  -1  27   6        5.10      184.51    109.39 o
   0  27   6      989.05      890.52    145.53 o
   1  27   6      512.59      331.90    122.05 o
   2  27   6      951.48     1184.19    224.56 o
   3  27   6       82.19      219.60    165.26 o
   4  27   6      941.18      787.74    275.08 o
  -4  28   6     1121.16     1070.50    221.47 o
  -3  28   6     1758.37     1570.74    245.78 o
  -2  28   6     2123.04     2262.84    271.18 o
  -1  28   6     1927.38     2034.78    199.46 o
   0  28   6     1729.62     1641.63    225.86 o
   1  28   6     2933.72     2867.81    314.06 o
   2  28   6     1049.10     1088.76    219.93 o
   3  28   6     1248.72     1171.36    237.43 o
  -3  29   6     1160.77     1155.53    224.10 o
  -2  29   6       47.97      110.88    221.61 o
  -1  29   6     1124.02     1431.68    225.21 o
   0  29   6        4.86       64.10    132.88 o
   1  29   6      404.95      319.99    172.35 o
   2  29   6       15.90      -37.81    160.37 o
  -2  30   6     1630.93     1798.92    440.97 o
  -1  30   6      466.04      662.44    225.59 o
   0  30   6     2439.83     2363.38    272.62 o
   1  30   6      399.58      457.90    178.29 o
  -9   0   7    11056.83    11008.70    732.22 o
  -7   0   7    24194.92    24513.87    660.80 o
  -5   0   7     5789.63     5678.13    273.90 o
  -3   0   7     6905.90     6926.99    303.71 o
  -1   0   7    43658.43    45326.33   1308.61 o
   1   0   7    33032.77    34518.85   1058.29 o
   3   0   7     4354.76     4093.87    311.64 o
   5   0   7     3249.63     3338.70    230.02 o
   7   0   7     5778.93     6486.92    361.04 o
   9   0   7     3207.63     3611.37    477.54 o
 -10   1   7      177.02      469.62    230.56 o
  -9   1   7      657.01      528.33    158.21 o
  -8   1   7      713.62      846.72     91.66 o
  -7   1   7      969.67     1129.01     85.20 o
  -6   1   7     2746.49     2778.89    114.61 o
  -5   1   7       68.81       95.97     48.15 o
  -4   1   7     1224.55     1313.59     80.27 o
  -3   1   7     2226.02     2248.99    119.73 o
  -2   1   7      684.47      711.53     78.57 o
  -1   1   7     5111.06     5085.02    253.43 o
   0   1   7     4294.31     4486.11    146.24 o
   1   1   7     1449.45     1404.44     91.54 o
   2   1   7     2966.96     2820.64    183.91 o
   3   1   7     1133.62      882.06    197.92 o
   4   1   7     3092.69     3058.93    147.02 o
   5   1   7     1582.86     1634.64    122.66 o
   6   1   7     1600.02     1726.90    136.91 o
   7   1   7      619.62      807.22    115.13 o
   8   1   7      869.34     1025.97    204.29 o
   9   1   7      347.98      350.21    189.82 o
 -10   2   7     7131.33     7118.90    437.73 o
  -9   2   7      797.34      897.84    138.67 o
  -8   2   7    11211.94    11509.16    296.97 o
  -7   2   7      362.43      339.83     61.68 o
  -6   2   7    17528.61    17169.98    345.60 o
  -5   2   7     1098.56     1154.72     80.33 o
  -4   2   7    14867.11    14826.37    299.20 o
  -3   2   7     3155.82     3013.48    137.38 o
  -2   2   7    29001.90    30010.61    748.98 o
  -1   2   7     1516.45     1623.18    121.79 o
   0   2   7    21551.95    21260.77    478.25 o
   1   2   7      790.82      796.64     66.50 o
   2   2   7    32375.28    32722.25   1386.78 o
   3   2   7     1931.75     1806.03    126.94 o
   4   2   7     5998.82     6139.24    210.31 o
   5   2   7      373.24      372.47     76.90 o
   6   2   7     3654.79     3695.42    183.61 o
   7   2   7       44.15      281.50    107.07 o
   8   2   7     3802.47     3716.62    315.71 o
   9   2   7      507.74      436.77    185.54 o
 -10   3   7      167.39      164.42    157.48 o
  -9   3   7      410.40      442.49    116.69 o
  -8   3   7       65.55       62.45     62.54 o
  -7   3   7     1890.27     2108.84    107.25 o
  -6   3   7      161.81      221.73     53.15 o
  -5   3   7     1020.99     1040.16     77.52 o
  -4   3   7      274.98      270.68     55.29 o
  -3   3   7     1653.41     1573.44    115.38 o
  -2   3   7     1035.43      846.37     97.44 o
  -1   3   7     3752.51     3754.50    133.59 o
   0   3   7     1488.32     1609.49     89.00 o
   1   3   7     5479.45     5117.47    205.81 o
   2   3   7       22.27       61.77     49.91 o
   3   3   7     4435.20     4308.13    227.10 o
   4   3   7       24.11      -12.47     41.89 o
   5   3   7      878.85     1068.03    105.23 o
   6   3   7      115.96       62.81     74.07 o
   7   3   7      757.67      902.27    142.82 o
   8   3   7     1260.83     1435.83    222.93 o
   9   3   7      680.12      847.01    252.70 o
 -10   4   7     1250.62     1599.14    239.16 o
  -9   4   7     6612.24     6577.18    299.32 o
  -8   4   7     5139.92     4562.17    204.75 o
  -7   4   7    15818.02    15871.81    446.88 o
  -6   4   7     1054.46      984.28     76.31 o
  -5   4   7    12668.61    12132.24    351.08 o
  -4   4   7     1950.50     2093.18    122.47 o
  -3   4   7    15429.07    14526.02    791.89 o
  -2   4   7     6905.50     6822.38    243.20 o
  -1   4   7    19505.62    20184.09    453.30 o
   0   4   7    15112.09    15853.19    369.89 o
   1   4   7    30445.91    29867.99    647.86 o
   2   4   7     1020.63     1079.47     82.41 o
   3   4   7     7858.02     7733.21    315.27 o
   4   4   7      361.80      366.47     70.50 o
   5   4   7     5519.51     5215.19    200.31 o
   6   4   7     2071.92     2563.94    156.76 o
   7   4   7     3865.53     4137.40    245.39 o
   8   4   7     1077.27     1391.21    185.81 o
   9   4   7     1744.85     1965.44    426.30 o
 -10   5   7      177.32      304.73    164.77 o
  -9   5   7       67.39       80.69     83.87 o
  -8   5   7     1488.76     1421.87    131.68 o
  -7   5   7      555.39      626.34     81.59 o
  -6   5   7     3158.60     3233.49    146.70 o
  -5   5   7     4617.47     4661.58    194.10 o
  -4   5   7     1129.64     1024.10     86.53 o
  -3   5   7     2209.90     2349.07    143.39 o
  -2   5   7     4702.59     4589.49    192.51 o
  -1   5   7     1263.82     1411.19    117.62 o
   0   5   7     4346.01     4156.97    183.15 o
   1   5   7      677.99      719.17    100.57 o
   2   5   7     8167.65     8142.49    259.48 o
   3   5   7     3289.03     3255.34    143.56 o
   4   5   7     3819.75     3955.77    183.09 o
   5   5   7     1061.41     1014.87    102.42 o
   6   5   7     1639.41     1707.61    133.08 o
   7   5   7      534.14      533.92    125.18 o
   8   5   7      904.93     1075.32    167.79 o
   9   5   7       10.70       86.06    240.76 o
 -10   6   7     1292.37     1639.54    341.24 o
  -9   6   7     4629.20     4675.80    225.33 o
  -8   6   7     4925.15     4709.13    215.14 o
  -7   6   7     5204.62     5466.35    186.69 o
  -6   6   7     7640.91     7724.29    235.79 o
  -5   6   7     9365.78     8990.67    234.86 o
  -4   6   7     5186.13     5015.02    206.43 o
  -3   6   7     7971.88     7109.31    465.35 o
  -2   6   7     8399.86     7411.50    443.25 o
  -1   6   7    10893.18    11033.30    339.56 o
   0   6   7     9810.49     9911.85    315.92 o
   1   6   7     8973.35     8700.67    247.98 o
   2   6   7     4384.32     4189.89    235.08 o
   3   6   7    13332.44    12985.35    337.21 o
   4   6   7     2778.91     2788.56    201.68 o
   5   6   7     1387.57     1508.73    141.40 o
   6   6   7     2811.87     2779.96    191.18 o
   7   6   7     1879.01     2172.64    240.39 o
   8   6   7     1105.66      998.23    202.58 o
 -10   7   7       18.14      -99.24    135.05 o
  -9   7   7      272.94      490.32    150.51 o
  -8   7   7      159.24      184.58     92.10 o
  -7   7   7      162.70      350.26    119.96 o
  -6   7   7     1113.54     1005.83     96.17 o
  -5   7   7     9796.68     9536.82    313.47 o
  -4   7   7     1039.56      895.47    122.97 o
  -3   7   7      278.00      252.36     72.33 o
  -2   7   7      907.41     1033.31    155.62 o
  -1   7   7     3073.58     3047.17    162.09 o
   0   7   7       10.61       11.78     88.79 o
   1   7   7     4364.75     4115.79    158.72 o
   2   7   7     1579.64     1489.93    124.28 o
   3   7   7     8053.71     8019.10    650.95 o
   4   7   7     1482.04     1382.09    131.06 o
   5   7   7     1320.51     1535.35    144.72 o
   6   7   7      112.32       58.17    113.17 o
   7   7   7     1766.00     1830.40    230.23 o
   8   7   7       70.70      201.96    157.22 o
 -10   8   7     3597.75     3926.58    369.10 o
  -9   8   7      511.43      650.96    147.57 o
  -8   8   7     4965.58     5141.94    266.29 o
  -7   8   7     1175.83     1090.05    136.44 o
  -6   8   7    11886.29    11266.78    487.48 o
  -5   8   7     5753.68     5454.71    221.56 o
  -4   8   7    17537.67    17676.85    492.22 o
  -3   8   7     6075.29     6036.23    231.61 o
  -2   8   7    19078.65    18066.78    495.24 o
  -1   8   7     1074.54     1011.17    129.06 o
   0   8   7    13371.12    12677.75    536.71 o
   1   8   7     1017.55     1042.31     92.89 o
   2   8   7     7194.71     6994.31    258.26 o
   3   8   7     5866.74     5190.99    340.55 o
   4   8   7    10723.51    10438.50    355.11 o
   5   8   7      514.95      599.77    106.22 o
   6   8   7     5052.21     5327.40    340.40 o
   7   8   7      296.15      350.87    160.42 o
   8   8   7     1716.07     1938.21    364.12 o
 -10   9   7      164.25      230.10    149.24 o
  -9   9   7       57.55        0.81     96.30 o
  -8   9   7      215.01      321.42    105.57 o
  -7   9   7     1483.06     1245.65    159.12 o
  -6   9   7       54.22       11.54     78.80 o
  -5   9   7     1620.65     1688.39    133.35 o
  -4   9   7     1349.48     1231.30    116.69 o
  -3   9   7      217.58      202.56     73.89 o
  -2   9   7     7577.78     7077.17    271.12 o
  -1   9   7       67.61       43.03     60.03 o
   0   9   7      678.00      711.53    187.52 o
   1   9   7     3865.37     3865.86    266.52 o
   2   9   7      323.63      300.40     70.82 o
   3   9   7     1816.42     1616.10    198.72 o
   4   9   7     3126.36     3062.54    183.94 o
   5   9   7      282.98      476.43    101.83 o
   6   9   7     2771.20     2897.86    298.46 o
   7   9   7       38.30      -14.36    116.71 o
   8   9   7      354.17      381.40    180.67 o
  -9  10   7     4414.45     4334.03    508.24 o
  -8  10   7      962.72      853.48    135.74 o
  -7  10   7     4952.53     4971.05    259.53 o
  -6  10   7      674.68      801.14    118.30 o
  -5  10   7    12734.00    12811.71    394.36 o
  -4  10   7     1182.13     1082.10    161.52 o
  -3  10   7    25532.11    25728.20    670.69 o
  -2  10   7      128.84       91.52     68.00 o
  -1  10   7    13986.86    12921.62    385.62 o
   0  10   7     1321.10     1203.21    124.06 o
   1  10   7     6917.74     6496.08    213.25 o
   2  10   7      170.57       70.95     60.30 o
   3  10   7     7266.51     7300.46    713.53 o
   4  10   7      380.76      267.67     86.64 o
   5  10   7     7218.83     7590.56    303.07 o
   6  10   7      323.15      419.56    202.95 o
   7  10   7     2534.37     2337.39    572.79 o
   8  10   7        5.80       46.36    155.98 o
  -9  11   7        4.53       72.39     99.88 o
  -8  11   7      231.31      224.90    105.88 o
  -7  11   7      633.45      667.76    133.85 o
  -6  11   7     2469.39     2477.05    227.85 o
  -5  11   7     1635.79     1788.82    153.49 o
  -4  11   7     3504.13     3237.89    198.17 o
  -3  11   7      382.29      359.09     85.73 o
  -2  11   7      505.43      585.30     95.30 o
  -1  11   7     1254.86     1019.91    112.73 o
   0  11   7     1500.28     1657.46    133.95 o
   1  11   7     3067.44     2871.13    143.10 o
   2  11   7     2288.05     2323.31    132.70 o
   3  11   7     3238.97     2733.49    197.19 o
   4  11   7     1215.34     1188.15    132.47 o
   5  11   7      826.10      759.03    160.11 o
   6  11   7      349.51      537.53    164.65 o
   7  11   7     1229.21     1561.67    320.10 o
   8  11   7      929.56     1055.07    289.26 o
  -9  12   7      126.00       45.69    107.73 o
  -8  12   7     4003.79     4344.03    371.89 o
  -7  12   7      271.89      366.99    126.65 o
  -6  12   7    10839.67    11085.96    483.99 o
  -5  12   7      101.47      117.40     79.96 o
  -4  12   7    20950.15    20370.44    564.49 o
  -3  12   7        8.36       88.83    109.34 o
  -2  12   7    16725.00    15994.30    461.79 o
  -1  12   7      465.76      244.12     80.84 o
   0  12   7     5131.11     5064.83    306.96 o
   1  12   7      612.51      541.94     82.03 o
   2  12   7    10692.19    10713.90    346.28 o
   3  12   7       29.04       78.47     72.37 o
   4  12   7    11006.43    11238.43    397.60 o
   5  12   7       87.02      142.48    117.83 o
   6  12   7     4107.03     3528.27    387.50 o
   7  12   7      179.27      210.95    248.97 o
   8  12   7      759.93      679.86    211.68 o
  -9  13   7      968.28     1335.88    179.94 o
  -8  13   7        2.12       80.94     99.69 o
  -7  13   7      306.42      111.73    115.36 o
  -6  13   7     1192.10     1274.43    241.75 o
  -5  13   7      751.28      685.34    143.97 o
  -4  13   7     1214.73     1160.52    119.75 o
  -3  13   7     5721.45     5500.29    233.10 o
  -2  13   7      194.43      230.64     79.49 o
  -1  13   7     4491.22     4231.37    200.40 o
   0  13   7     1274.48     1189.46    153.97 o
   1  13   7      717.50      594.12     85.57 o
   2  13   7     5428.90     5103.91    195.85 o
   3  13   7     1318.26     1419.22    137.82 o
   4  13   7     1821.83     1679.62    150.44 o
   5  13   7     3475.77     3621.60    289.09 o
   6  13   7      277.82      340.85    144.83 o
   7  13   7      947.29      791.26    195.82 o
   8  13   7      193.17       17.04    142.56 o
  -9  14   7     2489.56     2630.50    241.29 o
  -8  14   7      347.32      347.55    116.02 o
  -7  14   7     7513.58     7392.67    420.18 o
  -6  14   7     2686.81     2812.29    274.33 o
  -5  14   7    14054.42    14064.48   1633.32 o
  -4  14   7     2244.30     1981.54    179.21 o
  -3  14   7    16397.41    15296.05    455.95 o
  -2  14   7     2588.58     2384.59    161.11 o
  -1  14   7    12671.20    12496.50    390.18 o
   0  14   7      203.35      143.54     73.90 o
   1  14   7     7919.27     7870.52    251.96 o
   2  14   7     1974.02     1678.56    124.37 o
   3  14   7     8898.32     8788.88    695.22 o
   4  14   7     2971.68     2875.48    191.06 o
   5  14   7     9100.42     9914.36    594.43 o
   6  14   7      737.96     1030.82    195.16 o
   7  14   7     2379.12     2385.97    742.92 o
  -9  15   7      269.55      475.28    146.31 o
  -8  15   7      308.89      399.66    167.92 o
  -7  15   7       32.40     -107.13    112.73 o
  -6  15   7     1363.24     1239.18    195.18 o
  -5  15   7       89.47        5.07    108.85 o
  -4  15   7     4122.89     4150.51    210.43 o
  -3  15   7       53.50      -29.55     72.41 o
  -2  15   7     2169.43     2263.27    160.51 o
  -1  15   7      191.69      257.89     84.32 o
   0  15   7     8292.13     7619.91    280.82 o
   1  15   7       15.68      -29.58     76.90 o
   2  15   7     2478.26     2546.79    148.05 o
   3  15   7     1478.34     1579.52    126.65 o
   4  15   7     1873.14     1740.74    214.44 o
   5  15   7      480.87      488.46    156.38 o
   6  15   7      932.42      781.25    191.43 o
   7  15   7       21.47     -140.33    155.45 o
  -8  16   7     2569.78     3371.64    740.18 o
  -7  16   7     2604.09     2937.05    487.98 o
  -6  16   7     4829.48     4389.42    337.78 o
  -5  16   7     4554.05     4687.23    329.22 o
  -4  16   7     7110.18     6835.95    276.95 o
  -3  16   7     2661.23     2708.88    220.22 o
  -2  16   7    10645.33     9856.65    340.37 o
  -1  16   7     5306.70     5325.28    309.70 o
   0  16   7     4419.77     4316.98    211.80 o
   1  16   7     4327.71     4204.45    186.08 o
   2  16   7     6931.02     6580.70    232.57 o
   3  16   7     3968.61     3939.62    262.29 o
   4  16   7     2609.13     2304.97    246.50 o
   5  16   7     1762.60     1815.99    235.30 o
   6  16   7     1319.77     1383.26    225.18 o
   7  16   7     1412.88     1255.82    248.80 o
  -8  17   7      157.92       58.99    147.92 o
  -7  17   7      474.89      580.37    167.66 o
  -6  17   7      341.86      642.90    168.59 o
  -5  17   7     1118.90     1035.26    192.59 o
  -4  17   7       70.75        3.91     72.94 o
  -3  17   7     3846.28     3667.38    207.96 o
  -2  17   7     4876.61     4933.88    349.20 o
  -1  17   7     1847.06     1880.16    153.89 o
   0  17   7      199.66       66.54     78.06 o
   1  17   7     1960.15     1788.06    132.50 o
   2  17   7     1024.03     1179.42    115.45 o
   3  17   7     1955.89     1759.63    158.81 o
   4  17   7      121.58      -19.12    110.25 o
   5  17   7     2323.88     2310.71    272.92 o
   6  17   7      489.59      636.15    258.42 o
   7  17   7     1151.97     1362.26    355.91 o
  -8  18   7     4282.85     4651.44    387.41 o
  -7  18   7     2438.72     2383.46    285.15 o
  -6  18   7     5284.07     5346.75    383.14 o
  -5  18   7     2185.78     2127.25    256.12 o
  -4  18   7     5480.57     5910.94    367.32 o
  -3  18   7     3007.41     2995.43    194.67 o
  -2  18   7     5560.52     5459.55    250.48 o
  -1  18   7     4247.08     4070.92    263.94 o
   0  18   7     9108.81     8800.70    320.28 o
   1  18   7     2515.44     2336.33    211.23 o
   2  18   7     4633.38     4710.94    231.84 o
   3  18   7      488.28      492.23    110.71 o
   4  18   7     2061.78     2456.69    398.69 o
   5  18   7      749.83      912.91    198.99 o
   6  18   7     2257.03     2661.74    310.32 o
   7  18   7      447.94      584.55    206.71 o
  -8  19   7      503.51      651.74    206.40 o
  -7  19   7       26.22       70.77    145.73 o
  -6  19   7      232.64      214.52    150.58 o
  -5  19   7      177.16      301.18    146.50 o
  -4  19   7      171.55      174.74    146.99 o
  -3  19   7       55.57      111.78     88.12 o
  -2  19   7     1433.28     1414.99    147.92 o
  -1  19   7      532.34      508.08    104.37 o
   0  19   7     1910.36     1999.66    163.31 o
   1  19   7      127.71      154.15     71.38 o
   2  19   7     1642.86     1566.79    132.72 o
   3  19   7        6.05      -65.74     99.34 o
   4  19   7      930.83     1038.86    194.50 o
   5  19   7       12.50      -28.56    187.28 o
   6  19   7      915.10     1032.22    397.45 o
  -7  20   7     4362.40     4314.02    525.04 o
  -6  20   7      441.67      605.00    213.40 o
  -5  20   7     5582.42     5982.78    424.06 o
  -4  20   7      661.18     1090.02    200.71 o
  -3  20   7     5188.24     5392.97    264.04 o
  -2  20   7     1875.04     1722.26    160.00 o
  -1  20   7     7160.33     7277.17    295.74 o
   0  20   7     1660.61     1471.35    147.70 o
   1  20   7     5318.52     5206.18    220.98 o
   2  20   7      859.13      789.17    129.86 o
   3  20   7     5280.95     5100.76    362.16 o
   4  20   7      677.89      577.08    225.59 o
   5  20   7      947.38     1024.99    206.95 o
   6  20   7      177.07      212.83    225.59 o
  -7  21   7      257.63      309.22    172.82 o
  -6  21   7       87.85      -54.99    136.89 o
  -5  21   7     1040.44     1073.04    216.23 o
  -4  21   7      167.33      188.84    147.82 o
  -3  21   7       75.65       89.67     88.21 o
  -2  21   7      370.30      484.61    112.92 o
  -1  21   7     1700.91     1982.93    173.36 o
   0  21   7      423.42      346.14    102.85 o
   1  21   7     2243.80     2143.56    154.87 o
   2  21   7       13.04     -121.67     81.11 o
   3  21   7     1063.81     1078.18    192.67 o
   4  21   7      189.85      331.08    162.30 o
   5  21   7      538.96      492.48    187.96 o
   6  21   7       79.38      187.39    175.36 o
  -7  22   7       70.02      -18.66    157.31 o
  -6  22   7     4301.11     4527.84    391.19 o
  -5  22   7        4.57     -168.08    132.76 o
  -4  22   7     1024.32     1390.08    229.56 o
  -3  22   7       30.19     -139.64    108.21 o
  -2  22   7     4673.36     4353.77    425.43 o
  -1  22   7      177.70      218.62    124.22 o
   0  22   7    14075.66    13669.18    450.98 o
   1  22   7      221.63      192.30     83.77 o
   2  22   7     5587.34     5520.76    282.55 o
   3  22   7       25.57     -172.72    115.14 o
   4  22   7     1296.81     1395.66    239.12 o
   5  22   7       20.69      118.06    159.13 o
  -6  23   7       70.86       -0.13    163.24 o
  -5  23   7      742.39      637.35    195.38 o
  -4  23   7      257.75      135.01    188.53 o
  -3  23   7      445.74      458.51    167.35 o
  -2  23   7      761.23      809.62    133.97 o
  -1  23   7     1125.37     1152.67    174.37 o
   0  23   7      544.28      616.18    122.45 o
   1  23   7      830.30      699.05    108.97 o
   2  23   7     1030.92     1202.35    226.08 o
   3  23   7      499.48      454.26    164.74 o
   4  23   7     1239.28      979.22    218.56 o
   5  23   7      451.50      747.89    202.86 o
  -6  24   7        5.86     -183.14    149.29 o
  -5  24   7     3542.52     3791.73    367.66 o
  -4  24   7       68.76       39.29    148.21 o
  -3  24   7     3524.53     3560.04    335.27 o
  -2  24   7      499.35      604.40    158.63 o
  -1  24   7     6871.30     6539.16    305.21 o
   0  24   7       36.66       86.04     96.55 o
   1  24   7     6422.52     6082.02    482.56 o
   2  24   7      447.79      396.06    154.13 o
   3  24   7     2812.97     2802.74    312.90 o
   4  24   7      440.46      531.00    186.51 o
  -5  25   7        7.07      141.59    164.05 o
  -4  25   7      371.34      191.95    170.59 o
  -3  25   7        9.59      163.92    153.94 o
  -2  25   7       97.37      -13.46    104.67 o
  -1  25   7      315.05      198.64    115.18 o
   0  25   7     1219.31     1225.97    206.52 o
   1  25   7      575.46      687.01    137.45 o
   2  25   7     2152.06     2534.82    444.46 o
   3  25   7      107.13       -9.16    132.51 o
   4  25   7      828.91      722.30    205.59 o
  -5  26   7      267.19      221.87    187.78 o
  -4  26   7     2058.42     2074.69    288.25 o
  -3  26   7      796.90      842.39    196.40 o
  -2  26   7     3229.33     3240.32    303.37 o
  -1  26   7     1194.54     1247.12    163.50 o
   0  26   7     5353.94     5582.05    512.17 o
   1  26   7     1449.44     1692.58    191.87 o
   2  26   7     2043.76     2342.62    287.93 o
   3  26   7      186.49      303.98    176.62 o
  -4  27   7       16.76     -195.54    197.98 o
  -3  27   7      225.71      445.05    178.54 o
  -2  27   7      165.94      230.65    150.15 o
  -1  27   7      229.13      203.07    174.84 o
   0  27   7       72.15      269.08    120.13 o
   1  27   7      870.63      988.66    209.44 o
   2  27   7      141.42      195.12    168.63 o
  -3  28   7      825.34      785.46    220.53 o
  -2  28   7     2223.74     2251.53    275.17 o
  -1  28   7     1755.57     1900.32    250.88 o
   0  28   7     1772.21     2218.28    539.96 o
   1  28   7     1839.14     1572.80    451.92 o
   2  28   7     1852.20     2023.61    286.90 o
  -1  29   7       56.56       21.25    201.46 o
   0  29   7      503.98      761.89    188.65 o
 -10   0   8      292.88      311.39    227.82 o
  -8   0   8      813.70      978.62    165.78 o
  -6   0   8     1922.92     1700.70    143.46 o
  -4   0   8     2436.45     2677.42    203.64 o
  -2   0   8      165.20      240.08     99.49 o
   0   0   8      553.94      668.53     96.39 o
   2   0   8     1613.81     1734.90    293.24 o
   4   0   8     1593.33     1737.31    171.41 o
   6   0   8      564.33      464.18    143.51 o
   8   0   8       93.01      320.35    232.80 o
 -10   1   8     1416.11     1858.41    357.16 o
  -9   1   8     3307.87     3028.15    292.17 o
  -8   1   8     3060.48     3328.69    196.82 o
  -7   1   8    11424.25    11400.28    269.61 o
  -6   1   8     7119.98     7285.89    195.28 o
  -5   1   8     9130.57     9096.42    259.28 o
  -4   1   8     9503.59    10136.85    290.28 o
  -3   1   8     5402.73     5523.96    196.81 o
  -2   1   8     2495.28     2576.35    158.98 o
  -1   1   8    10334.45    10534.53    680.24 o
   0   1   8     4771.99     4721.46    178.71 o
   1   1   8    21701.09    22454.12    646.33 o
   2   1   8     9348.30     9490.66    277.14 o
   3   1   8     8259.92     7712.76    698.31 o
   4   1   8     9336.19     8499.83    457.95 o
   5   1   8     1912.88     2092.72    148.91 o
   6   1   8      308.78      334.39     93.03 o
   7   1   8     1401.24     1861.49    190.07 o
   8   1   8      624.23      754.63    200.51 o
 -10   2   8      107.63      209.92    213.40 o
  -9   2   8      690.89      941.67    174.47 o
  -8   2   8      293.39      237.14     74.49 o
  -7   2   8      720.82      813.94     83.39 o
  -6   2   8      450.58      419.26     68.35 o
  -5   2   8     3998.30     4109.31    141.78 o
  -4   2   8      130.32      102.46     64.73 o
  -3   2   8       44.91        6.75     60.62 o
  -2   2   8       21.82       -4.76     66.92 o
  -1   2   8       65.74       61.46     71.20 o
   0   2   8     1178.54     1286.50    108.13 o
   1   2   8      347.70      373.43    117.80 o
   2   2   8        1.12       18.54     48.36 o
   3   2   8     1147.36     1197.84     99.99 o
   4   2   8      112.75      134.77     57.89 o
   5   2   8      200.67      207.40     77.07 o
   6   2   8       30.63        5.61     76.39 o
   7   2   8      111.80      182.06    138.00 o
   8   2   8      166.77      183.55    235.78 o
 -10   3   8     2382.97     2838.35    437.24 o
  -9   3   8      560.76      669.27    160.13 o
  -8   3   8     8577.01     9026.11    449.10 o
  -7   3   8     3816.08     3970.47    164.99 o
  -6   3   8    14568.31    14955.66    537.15 o
  -5   3   8      928.31      997.33    100.04 o
  -4   3   8    10685.91    10811.99    300.53 o
  -3   3   8       87.65      105.20     75.33 o
  -2   3   8     7688.42     7956.48    286.13 o
  -1   3   8     2556.81     2326.63    152.23 o
   0   3   8    18963.73    18804.80    576.58 o
   1   3   8     8431.19     7386.39    471.07 o
   2   3   8    16340.22    16151.97    473.37 o
   3   3   8      102.32       59.65     71.43 o
   4   3   8     6657.90     6477.54    421.51 o
   5   3   8      478.89      609.44    112.05 o
   6   3   8     3943.66     4312.07    242.09 o
   7   3   8      660.90      828.52    179.84 o
   8   3   8     1784.19     1909.15    374.07 o
  -9   4   8      728.71      824.91    169.84 o
  -8   4   8      543.74      516.53    113.88 o
  -7   4   8     1362.32     1414.59    127.85 o
  -6   4   8     1740.10     1694.01    111.09 o
  -5   4   8      437.80      380.13     95.13 o
  -4   4   8     2339.50     2345.19    158.90 o
  -3   4   8      294.45      267.06     86.95 o
  -2   4   8     2644.72     2716.95    166.31 o
  -1   4   8     1638.33     1590.21    307.87 o
   0   4   8      197.96      130.13     52.20 o
   1   4   8      181.66      215.45     71.07 o
   2   4   8       88.23       94.65     72.18 o
   3   4   8      331.41      405.99     90.23 o
   4   4   8      723.00      784.83    108.28 o
   5   4   8       16.79       -4.71     79.04 o
   6   4   8       33.27       59.83     94.55 o
   7   4   8       44.47      163.47    133.81 o
   8   4   8       70.77      291.99    238.27 o
  -9   5   8     6490.98     6939.85    389.53 o
  -8   5   8       41.46     -112.66     75.10 o
  -7   5   8     8880.27     8865.82    348.29 o
  -6   5   8       69.47       85.90     55.84 o
  -5   5   8    23468.68    22474.95    608.59 o
  -4   5   8      198.64      214.08     79.64 o
  -3   5   8    23316.71    23897.11    638.10 o
  -2   5   8     1757.96     1797.06    142.93 o
  -1   5   8    17585.35    18161.80    513.26 o
   0   5   8      222.41      169.92     60.63 o
   1   5   8    13059.90    13378.49    407.18 o
   2   5   8       33.59      -57.10     64.06 o
   3   5   8    21114.24    20222.30    574.73 o
   4   5   8      148.59      188.13    113.40 o
   5   5   8     9645.08     9276.08    478.00 o
   6   5   8       20.75      112.42     89.68 o
   7   5   8     2442.11     2917.19    286.69 o
   8   5   8      156.28       20.92    156.40 o
  -9   6   8       20.99      -18.13     92.20 o
  -8   6   8      700.00      582.16    116.76 o
  -7   6   8      505.90      555.65    111.63 o
  -6   6   8      134.12      284.00     75.51 o
  -5   6   8     1381.34     1196.42    122.15 o
  -4   6   8      353.92      376.46     92.84 o
  -3   6   8      109.18      213.45     79.12 o
  -2   6   8      663.80      670.41    106.19 o
  -1   6   8      294.42      188.11     79.42 o
   0   6   8     3648.31     3415.28    187.47 o
   1   6   8      105.74      115.52     70.23 o
   2   6   8      312.23      274.56     82.11 o
   3   6   8      525.90      512.55     99.40 o
   4   6   8       17.37       76.82     78.25 o
   5   6   8       68.11       27.94     82.83 o
   6   6   8      140.00       90.40    120.44 o
   7   6   8      265.52      372.01    185.29 o
   8   6   8      501.03      463.82    179.68 o
  -9   7   8      385.73      499.73    124.86 o
  -8   7   8     8442.79     8577.66    615.64 o
  -7   7   8      406.34      441.29    108.87 o
  -6   7   8    11918.80    11551.80    375.11 o
  -5   7   8      739.71      721.53    103.13 o
  -4   7   8    19135.27    18670.06    526.61 o
  -3   7   8     1401.53     1537.36    135.74 o
  -2   7   8    18758.01    19285.14    539.00 o
  -1   7   8     1024.36      889.20    111.84 o
   0   7   8    28030.75    28633.74    741.70 o
   1   7   8       42.71       16.06     58.18 o
   2   7   8    11000.45    10454.60    584.11 o
   3   7   8      508.41      514.93     97.14 o
   4   7   8     8811.86     8824.25    325.48 o
   5   7   8      579.06      595.36    113.43 o
   6   7   8     7029.51     6710.46    385.67 o
   7   7   8       52.18      263.87    153.70 o
   8   7   8     4401.67     4480.10    367.32 o
  -9   8   8     1891.99     1842.40    250.34 o
  -8   8   8       56.95       56.81    118.04 o
  -7   8   8      870.89      970.33    138.64 o
  -6   8   8     1219.83      993.03    118.72 o
  -5   8   8       57.57       54.52     68.48 o
  -4   8   8      991.57      898.42    109.41 o
  -3   8   8     1254.46     1399.96    129.95 o
  -2   8   8      757.79      590.14    101.73 o
  -1   8   8     2738.93     2799.78    171.15 o
   0   8   8      897.32      948.49    119.15 o
   1   8   8      117.49      145.71     63.67 o
   2   8   8        2.98       -0.74     63.13 o
   3   8   8      101.14       73.66     72.53 o
   4   8   8      259.86      312.59     89.88 o
   5   8   8      355.79      273.79     95.73 o
   6   8   8      189.65      248.49    129.78 o
   7   8   8      329.08      370.77    150.02 o
   8   8   8       40.18       58.47    161.90 o
  -9   9   8     4985.62     5541.21    301.95 o
  -8   9   8     1163.41     1337.79    159.98 o
  -7   9   8     1331.76     1333.66    153.94 o
  -6   9   8     2195.10     2176.80    217.02 o
  -5   9   8    10793.97    10873.38    360.40 o
  -4   9   8     6052.08     5897.50    240.95 o
  -3   9   8    17928.90    17380.57    497.84 o
  -2   9   8     7684.56     7553.02    280.15 o
  -1   9   8    16402.44    16327.38    474.01 o
   0   9   8     1275.70     1286.08    127.24 o
   1   9   8     3672.74     3497.39    174.67 o
   2   9   8     3900.62     3608.52    193.07 o
   3   9   8     9093.58     8619.64    502.90 o
   4   9   8     4300.27     4446.53    230.87 o
   5   9   8     7819.01     7873.83    319.44 o
   6   9   8     1853.21     1711.86    224.39 o
   7   9   8     3635.64     4049.88    333.68 o
  -9  10   8       22.06      244.91    121.08 o
  -8  10   8      743.51      659.90    136.90 o
  -7  10   8      202.85      140.23    114.42 o
  -6  10   8      954.61      903.34    155.78 o
  -5  10   8       73.24      -47.56     67.49 o
  -4  10   8      576.10      555.75     93.80 o
  -3  10   8      544.78      608.69     99.27 o
  -2  10   8       60.14       43.71     73.37 o
  -1  10   8      738.37      715.35    107.74 o
   0  10   8      406.51      308.51     88.23 o
   1  10   8      513.86      500.73     80.75 o
   2  10   8       97.23       -0.73     67.28 o
   3  10   8        2.92       85.55     76.59 o
   4  10   8       22.71       56.45     84.27 o
   5  10   8       89.44      -29.87    100.02 o
   6  10   8        8.32       -5.05    136.05 o
   7  10   8        7.12      156.89    150.34 o
  -9  11   8     1796.51     1899.62    203.35 o
  -8  11   8     1637.75     1446.86    172.63 o
  -7  11   8     3065.07     2838.52    263.94 o
  -6  11   8     3158.54     3250.27    266.72 o
  -5  11   8     4911.43     4463.94    220.83 o
  -4  11   8    12436.83    12160.78    392.51 o
  -3  11   8    10252.74     9952.71    337.34 o
  -2  11   8    12405.21    12106.82    386.18 o
  -1  11   8     6427.76     5966.58    243.86 o
   0  11   8     6171.20     5996.70    390.04 o
   1  11   8     8765.88     8414.28    263.85 o
   2  11   8     3040.69     3148.06    160.99 o
   3  11   8     2487.27     2565.46    217.30 o
   4  11   8     3978.70     3843.72    221.98 o
   5  11   8     4782.05     4552.02    323.80 o
   6  11   8     4064.82     4046.13    325.62 o
   7  11   8     1879.00     2599.15    374.82 o
  -9  12   8      470.44      609.64    147.83 o
  -8  12   8       15.81      -31.52    137.04 o
  -7  12   8      235.28       64.48    108.68 o
  -6  12   8        1.02      -90.87    114.66 o
  -5  12   8     1297.71     1261.55    131.64 o
  -4  12   8      623.28      568.98    124.14 o
  -3  12   8     1219.35     1141.45    126.62 o
  -2  12   8      621.35      616.74    102.64 o
  -1  12   8      623.02      659.08    106.77 o
   0  12   8        0.88       49.37     69.02 o
   1  12   8       64.92      168.25     67.19 o
   2  12   8      141.65       81.78     66.34 o
   3  12   8        7.45        2.66     80.94 o
   4  12   8        2.84      172.82     87.56 o
   5  12   8       14.28        0.65    117.07 o
   6  12   8      394.90      375.16    152.72 o
   7  12   8        7.93       -9.23    144.94 o
  -8  13   8     3187.33     3319.61    979.69 o
  -7  13   8     1401.31     1392.98    207.32 o
  -6  13   8     3259.91     3139.64    275.85 o
  -5  13   8     2918.33     2959.68    205.87 o
  -4  13   8    11110.60    11292.26    379.72 o
  -3  13   8     7280.52     6653.59    304.70 o
  -2  13   8    13421.04    12995.34    410.94 o
  -1  13   8     5187.54     4638.67    293.09 o
   0  13   8     5443.79     5538.79    244.53 o
   1  13   8     1498.06     1373.00    135.41 o
   2  13   8     3548.57     3510.40    172.91 o
   3  13   8     2095.22     2144.04    170.77 o
   4  13   8     5667.30     5573.62    269.27 o
   5  13   8     2937.63     3217.21    289.95 o
   6  13   8     2216.32     2350.64    532.25 o
   7  13   8     1496.16     1340.10    236.24 o
  -8  14   8     1282.37     1297.63    216.13 o
  -7  14   8        0.68      -54.03    115.56 o
  -6  14   8      755.90      704.77    162.53 o
  -5  14   8     1249.58     1495.91    276.57 o
  -4  14   8      333.54      315.90     92.25 o
  -3  14   8        2.31       71.29     74.31 o
  -2  14   8     3395.74     3210.13    192.03 o
  -1  14   8      291.03      294.67     90.31 o
   0  14   8      231.03      261.03     91.13 o
   1  14   8      113.20      176.96     70.53 o
   2  14   8       91.59       87.43     70.28 o
   3  14   8      805.64      717.12    116.12 o
   4  14   8      100.58      116.82     87.50 o
   5  14   8        4.04      299.77    139.22 o
   6  14   8      648.87      695.11    184.89 o
   7  14   8       18.57      256.12    165.06 o
  -8  15   8       70.04      134.83    156.14 o
  -7  15   8     6389.86     6902.17    789.43 o
  -6  15   8       73.47      150.32    125.65 o
  -5  15   8     7496.36     7733.38    408.36 o
  -4  15   8     1173.16     1205.89    175.54 o
  -3  15   8    13164.18    12633.75    595.74 o
  -2  15   8     1362.88     1460.07    146.60 o
  -1  15   8    10307.78    10148.25    429.15 o
   0  15   8      218.21      237.63     93.09 o
   1  15   8     9362.21     8596.50    407.14 o
   2  15   8      232.68      273.55     78.88 o
   3  15   8     5194.57     5496.88    406.67 o
   4  15   8     1887.95     1902.10    231.17 o
   5  15   8     6025.80     5522.54    555.88 o
   6  15   8      449.44      440.79    159.20 o
  -8  16   8       10.05      126.71    153.05 o
  -7  16   8      544.16      561.02    248.97 o
  -6  16   8      196.65      162.73    133.83 o
  -5  16   8      768.30      596.58    157.94 o
  -4  16   8     1267.77     1395.39    150.55 o
  -3  16   8      106.20      121.73     82.37 o
  -2  16   8       66.26       14.15     97.15 o
  -1  16   8      869.44      806.65    119.98 o
   0  16   8      107.62      194.73     86.14 o
   1  16   8      471.80      426.84     87.24 o
   2  16   8      137.09      119.11     74.61 o
   3  16   8       30.35       52.23     89.11 o
   4  16   8      561.41      506.22    157.03 o
   5  16   8      206.55      156.51    203.45 o
   6  16   8       37.34      -82.02    139.24 o
  -8  17   8     4356.42     3827.23    358.60 o
  -7  17   8        5.58       26.28    136.25 o
  -6  17   8     5917.69     6032.97    416.85 o
  -5  17   8       68.73       -0.42    117.10 o
  -4  17   8     8963.42     9173.29    643.18 o
  -3  17   8       81.38       -1.28     81.14 o
  -2  17   8    10614.22    10257.25    601.87 o
  -1  17   8      349.50      316.00     94.40 o
   0  17   8    10955.05    10624.45    619.47 o
   1  17   8       67.68      -55.51     67.35 o
   2  17   8     8645.28     8491.80    286.94 o
   3  17   8        0.15       57.15     87.37 o
   4  17   8     5761.56     5503.00    374.86 o
   5  17   8       22.32       24.25    128.79 o
   6  17   8     3205.15     3611.44    349.28 o
  -7  18   8      182.41      201.73    162.14 o
  -6  18   8      234.68       79.53    128.76 o
  -5  18   8      482.74      427.95    155.43 o
  -4  18   8       72.90       51.33    121.90 o
  -3  18   8      474.99      515.77    127.66 o
  -2  18   8      594.86      522.38    111.71 o
  -1  18   8       91.40      117.62     86.09 o
   0  18   8      558.15      732.60    206.56 o
   1  18   8        3.52      115.48     74.73 o
   2  18   8       10.81      -28.51     67.76 o
   3  18   8      268.63      212.93     99.49 o
   4  18   8      343.29      337.44    149.93 o
   5  18   8      450.45      480.23    171.37 o
   6  18   8       16.27      -28.22    134.98 o
  -7  19   8     6008.62     5643.12    708.84 o
  -6  19   8      564.33      554.17    355.17 o
  -5  19   8     5353.68     4793.90    396.70 o
  -4  19   8      365.96      242.31    140.99 o
  -3  19   8     4903.53     5173.33    531.24 o
  -2  19   8      312.01      147.03    107.82 o
  -1  19   8     5824.12     6186.39    436.20 o
   0  19   8     2430.99     2605.38    200.42 o
   1  19   8     8721.49     8923.67    300.60 o
   2  19   8      318.23      279.09    155.95 o
   3  19   8     6047.02     6108.62    399.48 o
   4  19   8       19.94      -28.53    124.86 o
   5  19   8     2080.63     2320.42    382.77 o
  -7  20   8      383.39      118.80    175.01 o
  -6  20   8      749.92      543.96    182.85 o
  -5  20   8       15.05      111.98    140.59 o
  -4  20   8      802.36      720.31    181.31 o
  -3  20   8      115.35       64.24     94.04 o
  -2  20   8      423.44      379.46    109.15 o
  -1  20   8      273.18      424.67    112.95 o
   0  20   8       82.02      193.76     97.82 o
   1  20   8      358.60      266.57     90.55 o
   2  20   8      845.51      542.99    119.22 o
   3  20   8      247.20      174.14    139.18 o
   4  20   8      129.25      142.27    145.83 o
   5  20   8       94.88      -68.12    138.29 o
  -6  21   8     5510.57     5448.47    423.87 o
  -5  21   8     2752.15     2619.26    387.75 o
  -4  21   8     3222.99     2824.37    296.61 o
  -3  21   8     1872.86     2087.52    196.20 o
  -2  21   8     2124.20     1949.49    239.78 o
  -1  21   8     1888.51     2053.72    218.04 o
   0  21   8     5037.42     4375.70    247.95 o
   1  21   8     1523.35     1817.77    180.29 o
   2  21   8     7287.56     7858.45    461.95 o
   3  21   8     2229.59     2307.50    278.37 o
   4  21   8     2700.63     2710.13    362.13 o
   5  21   8      841.46      800.24    212.52 o
  -6  22   8      118.71      128.10    174.44 o
  -5  22   8       96.96        4.27    183.55 o
  -4  22   8       83.20      140.48    178.33 o
  -3  22   8       28.02      -45.00    123.79 o
  -2  22   8       62.69       39.11     98.96 o
  -1  22   8      258.80      215.01    105.26 o
   0  22   8      181.88       73.31     99.42 o
   1  22   8      324.97      433.47    101.24 o
   2  22   8        8.48      -36.12     95.94 o
   3  22   8        8.02      -69.65    144.75 o
   4  22   8       65.68       14.47    155.06 o
  -5  23   8     2921.83     2902.35    331.24 o
  -4  23   8     3171.18     2752.08    302.71 o
  -3  23   8     1067.14     1189.15    215.51 o
  -2  23   8     2298.89     2365.58    358.35 o
  -1  23   8     1576.11     1626.71    172.87 o
   0  23   8     2954.93     2652.88    351.29 o
   1  23   8     2955.88     2917.11    224.92 o
   2  23   8     3665.97     3817.53    457.64 o
   3  23   8     3418.99     3746.21    408.14 o
   4  23   8     1876.82     2278.63    305.62 o
  -5  24   8       22.08      -95.93    146.85 o
  -4  24   8      447.63      238.54    217.63 o
  -3  24   8        3.75      118.86    199.72 o
  -2  24   8       11.62      109.01    107.64 o
  -1  24   8       13.05       29.84    124.87 o
   0  24   8      368.82      335.56    138.19 o
   1  24   8       34.23      214.41    110.28 o
   2  24   8      304.72      162.62    146.80 o
   3  24   8        1.62       45.13    146.32 o
  -4  25   8      152.26      228.72    170.69 o
  -3  25   8     2357.21     2460.26    283.22 o
  -2  25   8      444.35      613.23    143.01 o
  -1  25   8     2352.60     2607.68    216.95 o
   0  25   8     1465.81     1522.04    178.93 o
   1  25   8     4325.18     4467.53    318.81 o
   2  25   8      902.84      920.55    263.89 o
   3  25   8     1889.17     2318.73    311.84 o
  -3  26   8      188.32      247.27    165.53 o
  -2  26   8      204.65      243.25    159.52 o
  -1  26   8       12.82       -3.99    109.14 o
   0  26   8      302.76      347.07    121.99 o
   1  26   8       73.32      179.90    114.75 o
   2  26   8       14.10       96.81    148.38 o
  -2  27   8     2872.45     2561.38    332.29 o
  -1  27   8      349.42      464.80    135.72 o
   0  27   8     2348.91     2314.55    410.88 o
  -7   0   9    10002.76    10445.31    447.58 o
  -5   0   9    10719.77    10836.36    447.11 o
  -3   0   9    10663.32    10225.72    425.46 o
  -1   0   9     5633.60     6071.67    449.68 o
   1   0   9    19992.42    20037.61    997.35 o
   3   0   9     5813.11     5218.57    410.38 o
   5   0   9     2612.36     3091.55    355.17 o
   7   0   9     2942.16     2734.89    395.46 o
  -9   1   9     1028.23      979.94    244.24 o
  -8   1   9     3042.70     2743.25    192.70 o
  -7   1   9     2153.12     2127.79    146.48 o
  -6   1   9     7969.99     7896.82    261.82 o
  -5   1   9     7169.61     7291.91    245.34 o
  -4   1   9     7941.04     8505.74    296.10 o
  -3   1   9     5875.96     6116.59    219.68 o
  -2   1   9     4383.14     4429.97    221.12 o
  -1   1   9      239.69      297.93    116.07 o
   0   1   9     4330.27     3918.54    258.52 o
   1   1   9     3047.85     2908.49    377.30 o
   2   1   9     5974.73     5053.89    283.31 o
   3   1   9     4904.03     4768.75    290.28 o
   4   1   9     3731.92     3254.19    249.21 o
   5   1   9     1773.32     2134.10    262.64 o
   6   1   9     1676.68     1861.99    243.24 o
   7   1   9       16.48       67.15    190.52 o
  -9   2   9      183.70      354.17    180.07 o
  -8   2   9     2341.49     2517.92    186.43 o
  -7   2   9       26.55      -12.81     66.05 o
  -6   2   9     5055.04     4784.46    202.37 o
  -5   2   9     1209.80     1167.42    113.19 o
  -4   2   9     6256.83     6560.77    229.81 o
  -3   2   9     1459.63     1406.65    140.20 o
  -2   2   9     8858.42     9556.69    338.06 o
  -1   2   9      549.13      587.90    124.75 o
   0   2   9     5591.06     5688.18    307.20 o
   1   2   9       71.67      171.26    106.20 o
   2   2   9     5630.89     6109.47    468.28 o
   3   2   9     1026.00      818.82    271.06 o
   4   2   9     7700.21     7933.21    500.44 o
   5   2   9      151.67      303.97    122.31 o
   6   2   9     2794.56     3455.85    284.20 o
   7   2   9       41.44      101.48    194.99 o
  -9   3   9     2250.43     1953.42    317.36 o
  -8   3   9      214.77      137.72     82.84 o
  -7   3   9     9111.59     9296.79    269.38 o
  -6   3   9     1532.69     1388.51    124.13 o
  -5   3   9     6285.53     6381.93    229.40 o
  -4   3   9      696.65      956.51    120.66 o
  -3   3   9     5489.48     6121.89    261.32 o
  -2   3   9     1100.44     1064.55    126.58 o
  -1   3   9     2622.70     2800.60    246.70 o
   0   3   9       30.78       40.93     62.07 o
   1   3   9     6995.61     6674.61    481.17 o
   2   3   9      245.40      142.62    118.57 o
   3   3   9     4764.68     5003.18    231.49 o
   4   3   9      245.57      179.24    124.79 o
   5   3   9     1314.16     1150.69    144.63 o
   6   3   9      230.28      254.77    133.87 o
   7   3   9      266.08      215.89    218.37 o
  -9   4   9      552.95      757.87    186.86 o
  -8   4   9      112.56        6.76     96.28 o
  -7   4   9     3179.67     3273.19    161.27 o
  -6   4   9     2498.09     2712.85    159.57 o
  -5   4   9     3326.84     3075.96    191.63 o
  -4   4   9     1812.88     1919.63    185.48 o
  -3   4   9     2549.76     2538.04    173.76 o
  -2   4   9     1655.92     1788.21    152.00 o
  -1   4   9     5075.07     5042.10    232.07 o
   0   4   9      971.88      787.12     99.21 o
   1   4   9     6888.39     7742.55    516.83 o
   2   4   9     1972.49     2143.95    232.97 o
   3   4   9     5107.97     5024.36    234.19 o
   4   4   9      983.22      970.93    127.45 o
   5   4   9     1384.82     1700.17    165.02 o
   6   4   9     1914.62     2160.33    196.52 o
   7   4   9     1750.45     1621.35    235.51 o
  -9   5   9       79.34      141.59    143.35 o
  -8   5   9     3877.67     3600.39    233.67 o
  -7   5   9      342.85      414.83    109.19 o
  -6   5   9     4685.66     4999.01    242.92 o
  -5   5   9      548.67      541.40    107.65 o
  -4   5   9    13205.49    12249.58    489.44 o
  -3   5   9     2708.49     2718.15    178.38 o
  -2   5   9     7573.01     8262.33    306.83 o
  -1   5   9      350.91      426.49     96.93 o
   0   5   9     4672.34     4909.09    216.73 o
   1   5   9        1.68        9.95     66.40 o
   2   5   9     5178.31     5032.80    230.34 o
   3   5   9        9.12       -6.04     72.88 o
   4   5   9     3358.71     3396.38    207.44 o
   5   5   9      284.75      169.80     97.72 o
   6   5   9     1047.71     1091.47    190.94 o
   7   5   9        9.21       25.95    146.85 o
  -9   6   9      953.92     1136.39    237.60 o
  -8   6   9     2674.28     2656.93    211.06 o
  -7   6   9      223.85      312.43    127.67 o
  -6   6   9     2817.46     2654.12    180.79 o
  -5   6   9     2743.89     2899.70    185.89 o
  -4   6   9     1186.11     1084.14    127.53 o
  -3   6   9    10053.16    10035.61    412.68 o
  -2   6   9     4580.99     4534.20    226.42 o
  -1   6   9     3952.71     3824.33    207.63 o
   0   6   9     7287.05     7235.18    242.03 o
   1   6   9      117.90      255.54     84.00 o
   2   6   9     6562.75     6771.18    269.02 o
   3   6   9     3082.40     3561.39    261.16 o
   4   6   9      467.54      520.11    106.14 o
   5   6   9     5235.39     4992.86    261.57 o
   6   6   9     1026.02     1213.36    194.66 o
   7   6   9      724.51      835.25    201.85 o
  -9   7   9     3778.76     3521.91    375.09 o
  -8   7   9      152.73      119.03    106.83 o
  -7   7   9     4790.51     4804.85    315.84 o
  -6   7   9       52.76       40.20     77.76 o
  -5   7   9     5702.45     5523.00    247.36 o
  -4   7   9       35.53       -6.76     79.42 o
  -3   7   9     6897.87     7059.49    293.33 o
  -2   7   9       67.31       27.81     74.42 o
  -1   7   9    10741.48    10877.84    368.89 o
   0   7   9      435.38      515.82     82.66 o
   1   7   9     5437.93     4880.32    439.09 o
   2   7   9      184.48      135.51     76.80 o
   3   7   9     2096.50     2225.18    198.18 o
   4   7   9       40.74       54.32     81.46 o
   5   7   9     2415.62     2394.43    190.93 o
   6   7   9       79.65      185.35    133.42 o
   7   7   9     1451.18     1921.24    370.34 o
  -9   8   9     1051.25     1313.32    176.12 o
  -8   8   9     1314.66     1165.60    189.19 o
  -7   8   9     1056.12     1214.90    180.86 o
  -6   8   9     2483.33     2467.36    178.82 o
  -5   8   9      184.21      216.59     87.73 o
  -4   8   9     5367.12     5325.27    321.43 o
  -3   8   9      774.59      819.92    115.18 o
  -2   8   9     6541.61     5642.19    243.08 o
  -1   8   9     3368.97     3372.02    224.27 o
   0   8   9     2712.35     2863.46    154.07 o
   1   8   9     1849.72     1872.56    150.09 o
   2   8   9     4316.70     4072.11    216.42 o
   3   8   9     1106.69      990.04    127.69 o
   4   8   9     2079.41     2093.75    176.56 o
   5   8   9      632.67      507.17    118.93 o
   6   8   9     2380.76     2719.48    334.03 o
   7   8   9      410.19      549.34    229.32 o
  -8   9   9     4154.52     3597.63    295.98 o
  -7   9   9      885.69      959.23    174.36 o
  -6   9   9     2365.82     2137.03    268.61 o
  -5   9   9      475.03      420.71    100.96 o
  -4   9   9     6879.68     6324.33    411.66 o
  -3   9   9      993.53     1064.68    183.53 o
  -2   9   9     5483.71     5388.60    247.13 o
  -1   9   9     1811.51     2155.61    181.79 o
   0   9   9     5368.58     5249.90    204.65 o
   1   9   9     2503.01     2244.63    141.81 o
   2   9   9     2258.54     2202.40    167.98 o
   3   9   9      375.32      484.87    107.41 o
   4   9   9     1452.10     1494.49    267.98 o
   5   9   9      358.87      228.69    104.74 o
   6   9   9      466.50      484.47    159.13 o
   7   9   9      367.14      265.82    162.89 o
  -8  10   9       46.01      167.96    143.26 o
  -7  10   9     2078.08     1848.40    225.46 o
  -6  10   9      326.66      408.86    138.99 o
  -5  10   9     2524.80     2354.97    196.71 o
  -4  10   9       47.35       81.20     79.04 o
  -3  10   9     4803.37     4970.01    254.46 o
  -2  10   9      121.00       98.50     80.14 o
  -1  10   9    11365.39    11208.82    380.43 o
   0  10   9      372.88      426.52     82.94 o
   1  10   9     5566.38     5202.27    277.72 o
   2  10   9      932.20      846.68    130.15 o
   3  10   9     2903.47     3084.63    223.01 o
   4  10   9      181.55      124.62    111.91 o
   5  10   9     2138.29     2313.33    253.34 o
   6  10   9       21.17      -12.20    127.51 o
  -8  11   9     1854.99     1619.24    233.20 o
  -7  11   9     1999.83     2104.81    246.92 o
  -6  11   9     2097.23     2280.45    390.24 o
  -5  11   9      970.13      989.70    128.01 o
  -4  11   9     1245.35     1071.91    137.07 o
  -3  11   9     6771.77     6349.65    267.34 o
  -2  11   9     7542.55     7319.14    331.24 o
  -1  11   9    10333.28    10021.22    352.03 o
   0  11   9     2625.57     2765.38    185.26 o
   1  11   9     1365.38     1440.81    124.34 o
   2  11   9      726.16      719.87    114.83 o
   3  11   9       66.30      -91.10     73.17 o
   4  11   9      797.69      892.50    136.50 o
   5  11   9     1030.42     1192.42    192.39 o
   6  11   9     2006.33     2125.18    266.85 o
  -8  12   9     1753.06     1768.98    247.32 o
  -7  12   9      549.24      534.78    167.80 o
  -6  12   9     1174.82      933.22    180.71 o
  -5  12   9      397.28      367.24    127.48 o
  -4  12   9     3113.63     2638.28    183.48 o
  -3  12   9       20.21       69.05     77.20 o
  -2  12   9    11737.42    10718.58    486.01 o
  -1  12   9        9.30       10.93     77.36 o
   0  12   9     5939.30     5775.36    255.01 o
   1  12   9     1075.17     1108.72    132.47 o
   2  12   9     2176.15     2149.81    174.15 o
   3  12   9        2.45      -53.06     77.38 o
   4  12   9     2879.01     2862.97    211.66 o
   5  12   9        2.51       75.30    125.29 o
   6  12   9     2858.93     2645.21    289.27 o
  -8  13   9     1523.19     1477.14    229.75 o
  -7  13   9     1349.88     1581.40    227.72 o
  -6  13   9      692.24      832.22    255.68 o
  -5  13   9     2721.70     3006.09    200.82 o
  -4  13   9     1159.30     1243.11    187.00 o
  -3  13   9     5641.70     5915.42    267.66 o
  -2  13   9     2179.78     1952.19    166.27 o
  -1  13   9     3284.23     3391.96    410.37 o
   0  13   9     2268.15     2139.47    171.88 o
   1  13   9     2636.57     2752.41    166.18 o
   2  13   9      718.74      571.19    109.19 o
   3  13   9      922.63     1151.27    142.78 o
   4  13   9       67.91       94.90     96.29 o
   5  13   9     1097.03     1416.93    216.80 o
   6  13   9      423.15      570.27    214.89 o
  -8  14   9      910.53     1174.61    297.71 o
  -7  14   9     1302.24     1376.28    370.59 o
  -6  14   9      278.88      506.29    161.00 o
  -5  14   9     1542.89     1613.11    222.98 o
  -4  14   9      364.97      274.23     98.20 o
  -3  14   9     4485.33     4547.30    233.99 o
  -2  14   9      459.41      463.53    104.63 o
  -1  14   9     2217.09     1896.53    167.62 o
   0  14   9     1672.88     1578.09    158.25 o
   1  14   9     3992.18     3615.80    234.98 o
   2  14   9      381.28      375.24     87.75 o
   3  14   9     1810.46     2049.85    184.39 o
   4  14   9      103.96       31.58    121.01 o
   5  14   9     2127.33     2069.47    259.44 o
   6  14   9       35.72      198.48    161.92 o
  -7  15   9      653.21      867.71    201.88 o
  -6  15   9     3298.63     3150.17    299.68 o
  -5  15   9      183.19       59.43    209.67 o
  -4  15   9     3609.65     3580.52    221.78 o
  -3  15   9       47.31      132.82     85.90 o
  -2  15   9     6537.38     6161.04    293.43 o
  -1  15   9      152.22      158.40     92.01 o
   0  15   9     4399.95     4105.96    230.92 o
   1  15   9      614.65      564.44     98.44 o
   2  15   9     1285.45     1174.72    132.17 o
   3  15   9       95.87      153.32     96.87 o
   4  15   9     1411.33     1811.27    238.83 o
   5  15   9       80.96       39.46    135.87 o
  -7  16   9     1402.72     2270.56    610.60 o
  -6  16   9      289.78      348.95    163.58 o
  -5  16   9      328.49      454.33    157.44 o
  -4  16   9     2529.36     2567.88    205.39 o
  -3  16   9      661.65      678.16    124.95 o
  -2  16   9     4434.54     4491.15    254.85 o
  -1  16   9     3230.12     3188.80    300.56 o
   0  16   9     2292.12     2041.55    176.66 o
   1  16   9     2256.57     2443.93    164.48 o
   2  16   9      543.72      467.67     99.99 o
   3  16   9      706.38      785.43    134.49 o
   4  16   9     2835.21     3477.89    318.75 o
   5  16   9      151.85      179.36    151.69 o
  -7  17   9     2499.68     2329.65    451.92 o
  -6  17   9      188.06      222.13    146.55 o
  -5  17   9     4938.83     5198.16    373.02 o
  -4  17   9      705.67      728.94    148.01 o
  -3  17   9     7327.44     7338.83    312.87 o
  -2  17   9       29.34       -4.26     87.49 o
  -1  17   9     2450.46     2526.18    193.56 o
   0  17   9      337.22      283.32    100.78 o
   1  17   9     1763.05     1911.11    151.90 o
   2  17   9        6.50        3.78     78.68 o
   3  17   9     3091.91     2815.42    256.99 o
   4  17   9      134.91       -4.34    128.68 o
   5  17   9     2075.43     2175.02    510.37 o
  -6  18   9     2555.90     2677.52    299.77 o
  -5  18   9     1093.26      897.60    195.18 o
  -4  18   9      901.21      966.38    195.50 o
  -3  18   9     2069.42     2189.86    193.11 o
  -2  18   9     1780.52     1795.73    173.37 o
  -1  18   9     1623.61     1371.45    156.82 o
   0  18   9     4493.62     4564.02    400.97 o
   1  18   9      945.65      954.50    122.54 o
   2  18   9     3008.39     3108.30    191.42 o
   3  18   9      852.38      642.74    177.17 o
   4  18   9      431.48      631.94    356.41 o
   5  18   9     1505.12     1864.77    773.26 o
  -6  19   9     3481.72     3044.69    331.77 o
  -5  19   9       65.39       -5.18    161.91 o
  -4  19   9     3336.68     3557.22    550.16 o
  -3  19   9      266.66      382.17    115.90 o
  -2  19   9     1907.68     1871.52    219.56 o
  -1  19   9      526.02      531.40    121.50 o
   0  19   9     1905.11     2312.72    265.25 o
   1  19   9       30.55      -23.92     77.16 o
   2  19   9     2436.22     2338.90    207.49 o
   3  19   9      190.30      186.29    136.67 o
   4  19   9     1443.52     1506.07    241.75 o
  -6  20   9       66.31      142.72    166.23 o
  -5  20   9     2381.52     2181.57    286.34 o
  -4  20   9      820.59      993.51    206.01 o
  -3  20   9     2035.59     2004.13    194.73 o
  -2  20   9      126.04      155.83    103.89 o
  -1  20   9     2661.20     2380.91    200.88 o
   0  20   9       43.35       89.96    102.17 o
   1  20   9     2272.17     2076.58    167.04 o
   2  20   9      368.41      288.78    119.11 o
   3  20   9     2521.85     2540.44    287.41 o
   4  20   9      667.52      630.22    188.50 o
  -5  21   9     3618.32     3686.84    634.23 o
  -4  21   9     1843.91     1783.12    397.45 o
  -3  21   9     1534.66     1608.28    194.14 o
  -2  21   9      471.99      370.50    122.20 o
  -1  21   9     1399.09     1560.62    174.08 o
   0  21   9      264.74      295.41    173.54 o
   1  21   9     1315.65     1392.47    144.71 o
   2  21   9      831.98     1042.70    160.26 o
   3  21   9     1142.86     1433.85    232.42 o
  -5  22   9       37.39       66.77    209.42 o
  -4  22   9     2365.41     2284.17    480.02 o
  -3  22   9       14.83     -194.36    129.57 o
  -2  22   9     1487.81     1471.82    173.64 o
  -1  22   9        0.27      -88.22     96.58 o
   0  22   9     2201.87     2185.80    199.41 o
   1  22   9       35.57      -50.28     94.30 o
   2  22   9     2899.75     3099.77    403.92 o
   3  22   9        6.87      -10.64    144.78 o
  -4  23   9     2493.73     2451.37    302.49 o
  -3  23   9     1047.64     1157.88    260.16 o
  -2  23   9      338.22      374.41    126.97 o
  -1  23   9      751.66      886.65    151.07 o
   0  23   9      269.83      197.52    118.10 o
   1  23   9      863.91      780.79    147.34 o
   2  23   9     1455.80     1487.76    280.80 o
  -3  24   9     1327.23     1375.86    245.18 o
  -2  24   9      449.92      521.85    139.18 o
  -1  24   9     1395.90     1493.05    180.48 o
   0  24   9       55.42      -42.16     94.74 o
   1  24   9     1158.26     1267.00    176.20 o
  -2  25   9     1084.33     1335.70    233.60 o
  -1  25   9      240.14      185.61    125.03 o
   0  25   9     1308.75     1299.76    159.55 o
  -8   0  10     4378.42     5067.35    462.61 o
  -6   0  10    17180.98    18317.04    714.81 o
  -4   0  10    16664.22    17017.21    635.21 o
  -2   0  10    10008.25    10895.28    675.51 o
   0   0  10     9299.09     9386.07    615.82 o
   2   0  10     7167.45     6704.90    488.98 o
   4   0  10     9719.70     8528.99    581.00 o
   6   0  10     4019.55     4606.23    486.49 o
  -8   1  10       29.29      -68.73     90.64 o
  -7   1  10       21.49       39.79     76.40 o
  -6   1  10        0.67      -46.93     76.39 o
  -5   1  10       53.07       19.56     74.22 o
  -4   1  10        1.51        9.36     73.62 o
  -3   1  10        5.72     -108.87     74.65 o
  -2   1  10       30.52      -67.42     90.15 o
  -1   1  10      103.41      112.72    110.25 o
   0   1  10       90.33      171.90    111.63 o
   1   1  10      811.22      830.49    154.57 o
   2   1  10        6.39       91.12    148.24 o
   3   1  10       39.80      191.33    146.25 o
   4   1  10      242.47      271.43    126.62 o
   5   1  10       61.87      138.21    119.35 o
   6   1  10       14.06      100.35    142.20 o
  -8   2  10      182.61      168.18    115.01 o
  -7   2  10     4019.54     4362.21    210.64 o
  -6   2  10      860.42      854.81    114.60 o
  -5   2  10    13071.38    13855.94    392.83 o
  -4   2  10     2276.25     2077.50    193.04 o
  -3   2  10    16870.78    18611.09    558.55 o
  -2   2  10     1403.97     1867.73    300.95 o
  -1   2  10     5858.56     5968.56    336.99 o
   0   2  10      116.65      189.31    115.40 o
   1   2  10     5351.46     5500.40    318.93 o
   2   2  10      439.07      606.28    145.26 o
   3   2  10     9596.19     9300.75    707.35 o
   4   2  10     1497.83     1378.98    191.70 o
   5   2  10     4754.74     4498.61    321.61 o
   6   2  10      272.41      201.60    148.59 o
  -8   3  10       35.84      251.78    105.88 o
  -7   3  10      267.68      299.02     89.19 o
  -6   3  10        2.56        3.04     85.39 o
  -5   3  10      663.79      826.18    125.70 o
  -4   3  10      371.54      329.60    101.32 o
  -3   3  10      168.52      229.96     93.13 o
  -2   3  10      221.86      151.39     93.58 o
  -1   3  10      548.71      518.82    136.57 o
   0   3  10      786.01      784.83    152.30 o
   1   3  10      958.95      659.23    145.21 o
   2   3  10      223.61      250.81    115.72 o
   3   3  10      985.40      985.70    169.76 o
   4   3  10      711.01      575.10    143.34 o
   5   3  10      124.50       75.96    128.38 o
   6   3  10      305.56      290.03    161.38 o
  -8   4  10     2541.42     2605.82    257.33 o
  -7   4  10     2460.42     2428.67    191.72 o
  -6   4  10     5958.99     6310.89    294.65 o
  -5   4  10     2731.59     3126.83    209.60 o
  -4   4  10     6633.49     7467.10    305.82 o
  -3   4  10     2464.22     2332.16    182.65 o
  -2   4  10     6730.62     6774.90    286.25 o
  -1   4  10     6620.33     6297.62    339.75 o
   0   4  10     6337.42     6972.03    362.65 o
   1   4  10     2306.37     2040.98    214.69 o
   2   4  10     4973.38     4907.61    464.11 o
   3   4  10     1075.93     1068.47    268.61 o
   4   4  10     3137.73     3236.59    263.80 o
   5   4  10      775.91     1031.21    183.75 o
   6   4  10     1395.43     1759.77    232.52 o
  -8   5  10      205.60      274.47    249.96 o
  -7   5  10        1.07        9.26    121.42 o
  -6   5  10       31.13       71.94     88.48 o
  -5   5  10       52.99      171.79     89.27 o
  -4   5  10       70.21      114.89     86.85 o
  -3   5  10      271.80      256.52     96.48 o
  -2   5  10     1740.15     1537.72    175.55 o
  -1   5  10     1041.51     1344.88    148.83 o
   0   5  10      226.28      249.67    117.22 o
   1   5  10      237.43      254.44    112.53 o
   2   5  10      131.08       35.00    104.51 o
   3   5  10      177.45      283.94    129.39 o
   4   5  10       68.52      154.22    116.72 o
   5   5  10      300.38      317.70    140.49 o
   6   5  10      305.40      338.75    225.34 o
  -8   6  10     2915.58     3007.74    390.73 o
  -7   6  10     3472.72     3592.55    295.00 o
  -6   6  10     3748.25     3860.43    338.06 o
  -5   6  10     4922.44     4771.25    249.71 o
  -4   6  10     6914.41     6726.52    380.40 o
  -3   6  10     2665.83     2825.73    197.25 o
  -2   6  10     5859.49     5747.82    271.41 o
  -1   6  10     6774.71     6292.93    275.18 o
   0   6  10     3991.98     3633.39    590.45 o
   1   6  10     4448.92     4342.47    294.00 o
   2   6  10     4486.29     3941.54    280.79 o
   3   6  10     2728.85     2576.11    239.77 o
   4   6  10     3092.40     3251.10    538.22 o
   5   6  10     1125.26     1117.46    205.94 o
   6   6  10     1546.11     1172.45    328.80 o
  -8   7  10       32.49      -61.49    189.52 o
  -7   7  10      176.40      195.73    131.85 o
  -6   7  10      187.96      210.38     95.67 o
  -5   7  10       41.05      -45.48     81.00 o
  -4   7  10      362.47      451.69    106.56 o
  -3   7  10     2611.43     2888.95    201.06 o
  -2   7  10       15.81       36.66    120.21 o
  -1   7  10     1937.93     1765.57    167.97 o
   0   7  10      243.45      213.47     85.63 o
   1   7  10       57.01      114.18     83.11 o
   2   7  10     1733.25     2005.43    169.94 o
   3   7  10      269.45      295.67    102.66 o
   4   7  10       48.75      126.52     96.96 o
   5   7  10      295.58      612.28    159.34 o
   6   7  10      172.43      219.37    226.33 o
  -8   8  10     1659.57     1602.87    230.70 o
  -7   8  10     5393.94     4955.37    344.13 o
  -6   8  10      902.37      838.57    131.01 o
  -5   8  10     5719.57     5796.89    277.76 o
  -4   8  10     2920.79     2980.37    204.16 o
  -3   8  10     4457.83     4669.96    588.33 o
  -2   8  10     2855.27     2550.80    193.22 o
  -1   8  10    13596.55    13491.38    446.59 o
   0   8  10     1751.91     1765.07    136.15 o
   1   8  10     6814.56     6705.08    315.43 o
   2   8  10     1720.39     1772.41    163.07 o
   3   8  10     2446.91     2260.73    261.84 o
   4   8  10     1135.97     1244.27    152.60 o
   5   8  10     1771.85     1975.11    188.30 o
   6   8  10      168.31      245.05    224.09 o
  -8   9  10       63.02       77.43    130.06 o
  -7   9  10       70.95       52.09    121.09 o
  -6   9  10       81.64      145.00    126.83 o
  -5   9  10       49.60      191.73     97.12 o
  -4   9  10       91.04      179.37     84.22 o
  -3   9  10       86.64       35.79     82.29 o
  -2   9  10      218.39      253.03     97.56 o
  -1   9  10      604.02      562.13    115.56 o
   0   9  10      111.99      158.35     73.32 o
   1   9  10      162.16       69.94     90.21 o
   2   9  10      117.53      260.39     95.06 o
   3   9  10      352.82      447.70    112.99 o
   4   9  10      101.97      283.58    106.36 o
   5   9  10     1292.92      910.84    277.82 o
   6   9  10       60.90      154.16    194.75 o
  -7  10  10      234.08      151.67    135.30 o
  -6  10  10     5432.83     5082.77    621.54 o
  -5  10  10      203.20      233.15     93.89 o
  -4  10  10     4511.58     4349.77    243.75 o
  -3  10  10       12.18     -107.27     71.51 o
  -2  10  10    12415.17    11874.73    411.04 o
  -1  10  10      963.74      908.81    133.50 o
   0  10  10    12359.12    12015.07    355.70 o
   1  10  10      283.57      223.63     94.80 o
   2  10  10     5560.50     5236.36    261.97 o
   3  10  10       55.58       62.68     87.99 o
   4  10  10     1564.17     1613.06    171.08 o
   5  10  10       41.20       -8.66    126.10 o
  -7  11  10      170.15      117.86    145.40 o
  -6  11  10       24.61       39.97    123.98 o
  -5  11  10      167.03       37.49     88.47 o
  -4  11  10       27.44      -33.31     80.27 o
  -3  11  10        8.45       -0.97     82.54 o
  -2  11  10       17.55       11.70    100.07 o
  -1  11  10        7.69      -33.80     83.29 o
   0  11  10      373.19      299.32     89.09 o
   1  11  10      166.25      209.93     90.99 o
   2  11  10      582.80      577.89    116.51 o
   3  11  10      468.95      488.20    115.98 o
   4  11  10      176.44      144.51    100.76 o
   5  11  10       37.58       10.14    129.43 o
  -7  12  10     6305.12     6258.49    408.28 o
  -6  12  10      215.67      371.98    152.92 o
  -5  12  10     3692.93     3959.24    235.88 o
  -4  12  10       59.27      -37.83     82.62 o
  -3  12  10     6773.04     6446.77    294.24 o
  -2  12  10       34.04       29.29     85.73 o
  -1  12  10    13972.00    15395.00    496.96 o
   0  12  10       21.06      -76.72     69.29 o
   1  12  10    10389.79     9996.88    418.07 o
   2  12  10       43.63       54.87     86.47 o
   3  12  10     3764.69     3765.18    237.54 o
   4  12  10       21.99     -129.61     89.76 o
   5  12  10     1723.57     1819.18    278.07 o
  -7  13  10      111.66      -86.53    127.48 o
  -6  13  10      106.51      -12.84    125.23 o
  -5  13  10        5.19       -4.09    122.65 o
  -4  13  10       93.79      221.86     94.72 o
  -3  13  10      154.59      282.03     97.70 o
  -2  13  10      582.11      491.06    118.31 o
  -1  13  10       71.84       84.17     90.86 o
   0  13  10      757.83      902.89    114.78 o
   1  13  10      191.13      222.26     89.45 o
   2  13  10      111.24       89.94     97.76 o
   3  13  10       40.63       44.44     94.22 o
   4  13  10      713.00      746.76    192.90 o
   5  13  10      168.20      119.23    152.30 o
  -7  14  10      536.41      403.00    176.68 o
  -6  14  10     5253.47     4254.53    344.93 o
  -5  14  10      396.96      523.82    169.32 o
  -4  14  10     2187.86     2055.14    181.82 o
  -3  14  10      996.20      852.64    132.23 o
  -2  14  10     7209.34     6975.66    304.13 o
  -1  14  10      673.41      733.62    129.13 o
   0  14  10    12015.37    12026.73    386.99 o
   1  14  10     1228.25     1156.00    126.54 o
   2  14  10     3663.20     3294.24    371.84 o
   3  14  10      862.92     1003.92    148.16 o
   4  14  10      915.04      912.23    188.00 o
   5  14  10      388.50      397.42    168.43 o
  -6  15  10      482.79      483.02    181.11 o
  -5  15  10      592.49      853.04    189.04 o
  -4  15  10        5.52       72.91     96.83 o
  -3  15  10        7.16      -62.27     86.06 o
  -2  15  10      932.52      849.04    137.81 o
  -1  15  10       30.80      -10.53     83.10 o
   0  15  10       15.47       61.25     80.07 o
   1  15  10      719.78     1026.32    124.14 o
   2  15  10      305.82      451.50    115.85 o
   3  15  10      686.13      861.10    145.29 o
   4  15  10      161.98      305.36    149.78 o
  -6  16  10     1811.64     1690.26    289.75 o
  -5  16  10     3003.23     3036.35    303.54 o
  -4  16  10     1637.00     1552.68    170.43 o
  -3  16  10     4320.61     4557.11    376.86 o
  -2  16  10     2135.13     2091.88    192.38 o
  -1  16  10     2035.23     1948.71    185.69 o
   0  16  10     3965.13     3725.93    208.32 o
   1  16  10     2655.19     2571.07    181.58 o
   2  16  10     1940.86     1834.21    188.18 o
   3  16  10     1653.29     1810.02    259.90 o
   4  16  10      744.34      794.92    194.28 o
  -6  17  10       78.34      178.22    153.01 o
  -5  17  10      328.07      482.29    170.17 o
  -4  17  10       35.21       22.50     96.88 o
  -3  17  10      215.97       69.35    106.27 o
  -2  17  10        7.90      -20.14     97.12 o
  -1  17  10        0.17       -9.47     93.64 o
   0  17  10      198.65      276.10     93.61 o
   1  17  10      157.90      155.08     92.46 o
   2  17  10      476.82      228.41    109.43 o
   3  17  10       97.90      -58.85     97.56 o
   4  17  10      481.66      259.59    158.05 o
  -5  18  10     3055.70     2717.39    312.28 o
  -4  18  10     1450.86     1387.99    228.94 o
  -3  18  10     3259.23     3117.12    249.43 o
  -2  18  10     1713.89     1467.02    172.62 o
  -1  18  10     3360.71     3676.49    243.53 o
   0  18  10     2347.70     2112.81    170.61 o
   1  18  10     2442.03     2457.96    219.02 o
   2  18  10      883.58      961.60    154.06 o
   3  18  10     1790.17     1874.72    255.94 o
  -5  19  10        8.94       13.50    146.86 o
  -4  19  10       30.30      -17.13    153.46 o
  -3  19  10        4.18       15.42    102.62 o
  -2  19  10      124.25      136.73    104.01 o
  -1  19  10      440.84      416.65    123.95 o
   0  19  10        0.93       47.25     84.70 o
   1  19  10      288.95      319.19    104.18 o
   2  19  10      842.63     1109.98    162.79 o
   3  19  10      425.30      227.89    174.35 o
  -4  20  10     5243.72     5471.94    422.57 o
  -3  20  10     1091.87     1189.46    163.81 o
  -2  20  10     3439.51     3734.61    253.02 o
  -1  20  10      484.98      535.29    156.16 o
   0  20  10     1459.44     1235.82    146.57 o
   1  20  10      282.02      111.15    186.75 o
   2  20  10     3205.11     3406.69    256.84 o
  -3  21  10        3.59       47.64    150.90 o
  -2  21  10       54.52       40.98    112.77 o
  -1  21  10        3.89       72.36    112.71 o
   0  21  10       40.60      -16.64     91.82 o
   1  21  10      103.04       76.21    115.30 o
  -2  22  10       12.59      -75.50    106.35 o
  -1  22  10     3227.90     3052.04    243.88 o
   0  22  10      111.44       10.66     96.38 o
  -7   0  11     1675.66     1987.93    235.75 o
  -5   0  11     1117.33     1190.93    189.19 o
  -3   0  11     2653.94     2837.86    384.02 o
  -1   0  11     1331.09     2030.52    328.31 o
   1   0  11      402.67      483.51    199.97 o
   3   0  11       47.77      -34.82    158.18 o
   5   0  11      801.43      637.21    247.22 o
  -7   1  11      446.02      537.95    132.60 o
  -6   1  11     2436.26     2917.75    188.37 o
  -5   1  11     2187.72     2384.55    198.44 o
  -4   1  11     4894.29     5537.20    286.53 o
  -3   1  11     7476.07     7505.62    404.85 o
  -2   1  11     5112.65     5627.61    357.75 o
  -1   1  11     1322.62     1141.78    183.87 o
   0   1  11     2930.62     2715.43    719.54 o
   1   1  11      410.98      483.62    148.38 o
   2   1  11     2188.24     2131.58    233.21 o
   3   1  11     1925.32     1801.42    221.91 o
   4   1  11     2560.88     2682.02    289.51 o
   5   1  11     2064.22     2073.62    246.18 o
  -7   2  11       40.07       17.44     99.46 o
  -6   2  11      698.03      752.12    134.57 o
  -5   2  11      406.39      536.70    124.78 o
  -4   2  11     3445.37     3466.72    232.36 o
  -3   2  11      182.93      255.64    127.51 o
  -2   2  11     1617.54     1799.76    221.54 o
  -1   2  11        3.35       84.45    119.66 o
   0   2  11      454.72      481.36    145.05 o
   1   2  11       32.19      -44.05    110.27 o
   2   2  11      173.23      199.51    131.57 o
   3   2  11      192.58      128.56    119.49 o
   4   2  11      508.08      614.58    232.30 o
   5   2  11       13.39       -1.50    127.78 o
  -7   3  11     2557.86     2846.10    233.74 o
  -6   3  11     1692.76     1602.48    177.04 o
  -5   3  11     4641.92     4845.57    269.42 o
  -4   3  11     1651.75     1523.36    165.27 o
  -3   3  11     8599.76     9538.33    372.70 o
  -2   3  11      319.26      500.57    152.83 o
  -1   3  11     6730.78     7530.62    803.60 o
   0   3  11     1423.48     1455.31    480.52 o
   1   3  11     5695.17     5600.71    355.27 o
   2   3  11     1268.93     1373.44    257.67 o
   3   3  11     2695.20     2284.13    244.48 o
   4   3  11      386.24      451.71    151.95 o
   5   3  11     2220.59     2630.31    274.35 o
  -7   4  11      624.13      555.50    225.34 o
  -6   4  11      970.17     1010.39    155.49 o
  -5   4  11      513.33      715.56    134.55 o
  -4   4  11      721.13      633.68    129.78 o
  -3   4  11     1717.38     1731.75    200.42 o
  -2   4  11      162.16      170.81    198.48 o
  -1   4  11     1964.49     2374.24    246.24 o
   0   4  11      299.79      274.23    134.84 o
   1   4  11      213.95      191.28    165.89 o
   2   4  11       89.13      181.99    127.06 o
   3   4  11       20.48       44.79    108.16 o
   4   4  11      544.63      436.65    202.21 o
   5   4  11      467.98      362.47    161.65 o
  -7   5  11       40.62        1.97    124.32 o
  -6   5  11     3738.21     3678.67    239.88 o
  -5   5  11       59.30       96.28     96.26 o
  -4   5  11     6788.17     6980.97    313.98 o
  -3   5  11      248.87      225.15    106.24 o
  -2   5  11     7876.20     8448.56    349.89 o
  -1   5  11       68.59       64.45    112.20 o
   0   5  11     4528.62     4252.93    314.03 o
   1   5  11       97.10       46.72    118.47 o
   2   5  11     4326.20     3710.59    291.87 o
   3   5  11      593.91      743.29    194.99 o
   4   5  11     3964.81     4019.46    312.70 o
   5   5  11      303.60      432.50    161.66 o
  -7   6  11     1197.31     1182.33    269.36 o
  -6   6  11      258.83      410.02    115.80 o
  -5   6  11     3098.22     3532.10    236.67 o
  -4   6  11      413.60      512.40    126.62 o
  -3   6  11      572.03      681.32    128.16 o
  -2   6  11     1369.91     1297.92    199.35 o
  -1   6  11       61.97       35.74    105.46 o
   0   6  11     1223.51     1154.86    185.29 o
   1   6  11     1142.57     1244.23    213.40 o
   2   6  11      154.23       -6.55    115.90 o
   3   6  11     1816.54     1540.76    210.81 o
   4   6  11        7.74      139.51    129.20 o
   5   6  11       43.93        2.11    126.20 o
  -7   7  11     6145.15     5591.95    377.36 o
  -6   7  11      152.13       89.42     97.59 o
  -5   7  11     5992.73     5686.68    287.03 o
  -4   7  11       21.59      114.13     96.40 o
  -3   7  11     3380.84     4097.56    251.21 o
  -2   7  11      733.27      637.13    128.33 o
  -1   7  11     5107.53     5529.29    398.36 o
   0   7  11     1018.65     1021.76    180.10 o
   1   7  11     7381.38     7322.68    394.59 o
   2   7  11       81.14      123.05    122.09 o
   3   7  11     3972.27     4113.73    313.74 o
   4   7  11        8.99       -0.22    122.82 o
   5   7  11     1520.41     2179.60    260.41 o
  -7   8  11      358.47      322.59    162.61 o
  -6   8  11     1521.67     1757.28    179.92 o
  -5   8  11       87.92       28.35     98.39 o
  -4   8  11     1084.21     1232.39    154.50 o
  -3   8  11      235.44      307.14    101.62 o
  -2   8  11      863.36      904.44    164.17 o
  -1   8  11      541.73      730.80    133.94 o
   0   8  11     1730.09     1739.88    217.66 o
   1   8  11      829.99      788.57    316.87 o
   2   8  11      911.40      511.30    153.11 o
   3   8  11        6.79      -82.89    113.14 o
   4   8  11      322.99      356.60    155.95 o
  -6   9  11     3029.57     2915.19    286.22 o
  -5   9  11      452.54      310.32    114.83 o
  -4   9  11     3890.27     3759.07    239.42 o
  -3   9  11     1396.13     1591.16    171.70 o
  -2   9  11     3910.20     3882.84    292.97 o
  -1   9  11     2212.78     2136.05    191.69 o
   0   9  11     3374.11     3152.69    274.08 o
   1   9  11      987.79      830.39    169.50 o
   2   9  11     5602.04     4535.70    322.53 o
   3   9  11      300.46      445.57    155.70 o
   4   9  11     2565.72     3054.34    289.66 o
  -6  10  11       23.18      228.44    153.68 o
  -5  10  11     1921.82     1885.54    191.64 o
  -4  10  11       66.86      -90.16     86.31 o
  -3  10  11      148.46      117.68    103.13 o
  -2  10  11        5.96     -130.10     86.73 o
  -1  10  11     1232.89     1119.53    149.25 o
   0  10  11      431.49      415.16    167.14 o
   1  10  11     1999.70     1981.73    443.96 o
   2  10  11       75.52       68.73    121.20 o
   3  10  11      731.07      888.41    182.89 o
   4  10  11       10.65      -54.90    127.86 o
  -6  11  11     3209.28     3335.77    322.19 o
  -5  11  11     1682.51     1748.59    183.78 o
  -4  11  11     1722.19     1539.89    169.80 o
  -3  11  11      659.42      740.96    137.70 o
  -2  11  11      739.13      961.32    147.90 o
  -1  11  11     1651.87     1837.27    182.90 o
   0  11  11     4307.85     4682.65    225.49 o
   1  11  11     4821.57     5509.34    282.44 o
   2  11  11     3275.71     3233.08    310.15 o
   3  11  11     1848.12     1990.09    241.69 o
   4  11  11      688.70      824.91    181.66 o
  -6  12  11     2158.23     2030.98    323.08 o
  -5  12  11       53.49       -6.83    103.46 o
  -4  12  11      591.17      799.44    138.59 o
  -3  12  11       37.43     -120.52     80.35 o
  -2  12  11      392.63      460.10    118.23 o
  -1  12  11      187.66      296.01    112.19 o
   0  12  11     1939.12     1981.99    210.29 o
   1  12  11       44.93       98.30     99.07 o
   2  12  11     1833.58     2102.85    195.57 o
   3  12  11       36.47      100.80    110.11 o
   4  12  11       21.65      -51.18    130.46 o
  -6  13  11     1769.87     1592.25    249.19 o
  -5  13  11     3625.39     3918.86    937.41 o
  -4  13  11      259.83      381.86    118.39 o
  -3  13  11     3301.93     2827.19    219.08 o
  -2  13  11     1156.72     1317.08    164.17 o
  -1  13  11     2570.46     2952.94    226.34 o
   0  13  11     2009.81     2064.85    164.34 o
   1  13  11     3424.47     3062.77    226.93 o
   2  13  11     1499.56     1445.99    192.74 o
   3  13  11     3603.29     3494.86    248.90 o
  -5  14  11      986.32      858.54    206.51 o
  -4  14  11       40.89      124.25    108.57 o
  -3  14  11      622.65      672.96    164.86 o
  -2  14  11       28.10       81.13    102.07 o
  -1  14  11     1066.09      903.01    183.06 o
   0  14  11       72.49       94.58     83.61 o
   1  14  11     1056.53     1090.95    153.93 o
   2  14  11       40.46       42.71    102.69 o
   3  14  11      301.49      208.88    118.63 o
  -5  15  11       37.53       45.78    150.86 o
  -4  15  11     3818.97     4055.50    264.64 o
  -3  15  11      371.63      427.05    124.00 o
  -2  15  11     2806.84     2459.69    212.03 o
  -1  15  11      749.08      955.32    152.06 o
   0  15  11     4845.11     5219.04    486.50 o
   1  15  11      317.07      432.68    104.25 o
   2  15  11     2766.91     3056.15    238.00 o
   3  15  11       87.64     -118.22    104.45 o
  -4  16  11     1303.71     1370.22    175.57 o
  -3  16  11      434.74      473.79    126.83 o
  -2  16  11       71.69      127.59    108.55 o
  -1  16  11     1005.17     1113.56    179.20 o
   0  16  11      126.44      113.61     89.84 o
   1  16  11      317.28      378.73    106.13 o
   2  16  11      572.54      496.26    134.37 o
  -4  17  11      197.52      225.43    170.53 o
  -3  17  11     3700.58     3328.83    250.90 o
  -2  17  11        1.41     -139.96     93.31 o
  -1  17  11     2731.47     2709.47    227.28 o
   0  17  11      145.25      106.42     94.36 o
   1  17  11     3769.89     3683.72    223.06 o
   2  17  11       55.75      -18.10    107.86 o
  -3  18  11      439.53      439.26    127.89 o
  -2  18  11     1204.94     1258.64    172.08 o
  -1  18  11      236.91      248.39    126.51 o
   0  18  11     1322.63     1294.01    152.56 o
   1  18  11      121.86      197.90     99.92 o
  -2  19  11     3380.63     3727.65    265.97 o
  -1  19  11       47.01      159.52    122.68 o
   0  19  11     2808.06     3065.75    279.51 o
  -6   0  12      747.63     1057.54    286.02 o
  -4   0  12     1657.47     1461.96    318.85 o
  -2   0  12      967.21     1245.08    285.53 o
   0   0  12      984.94     1290.84    297.96 o
   2   0  12     1588.13     1826.08    331.29 o
  -6   1  12     1021.83     1254.29    172.61 o
  -5   1  12     1667.11     1805.30    240.79 o
  -4   1  12     2427.10     2585.22    279.22 o
  -3   1  12     4370.70     4529.88    395.21 o
  -2   1  12     2716.00     2940.19    292.06 o
  -1   1  12     5238.09     5268.54    632.74 o
   0   1  12     1098.24     1554.96    222.11 o
   1   1  12     1783.10     1435.86    212.65 o
   2   1  12      885.31      974.56    192.45 o
   3   1  12      368.17      485.18    163.25 o
  -6   2  12        6.18      131.97    114.54 o
  -5   2  12      823.59     1062.55    159.83 o
  -4   2  12      115.58      -39.07    126.73 o
  -3   2  12     2278.35     2313.21    269.51 o
  -2   2  12      194.72      577.72    162.98 o
  -1   2  12     2645.58     3196.65    303.36 o
   0   2  12      317.82      516.36    156.68 o
   1   2  12      341.43      378.43    154.72 o
   2   2  12       48.61       43.14    117.88 o
   3   2  12      804.56      847.63    181.23 o
  -6   3  12     2595.50     2921.45    236.12 o
  -5   3  12      324.77      239.28    122.60 o
  -4   3  12     3571.75     3500.44    253.84 o
  -3   3  12      495.49      418.92    157.40 o
  -2   3  12     6817.55     8001.98    436.12 o
  -1   3  12     1806.55     2072.85    250.53 o
   0   3  12     3602.94     3717.25    347.95 o
   1   3  12      371.74      433.10    163.16 o
   2   3  12     1315.33     1506.52    219.34 o
   3   3  12      111.52       41.49    127.88 o
  -6   4  12      749.49      604.22    248.60 o
  -5   4  12      387.50      205.83    123.03 o
  -4   4  12     1750.27     1804.26    192.64 o
  -3   4  12       25.30       94.09    136.82 o
  -2   4  12     1033.29      974.99    190.13 o
  -1   4  12      919.84     1192.53    297.47 o
   0   4  12      910.44      994.79    193.51 o
   1   4  12     1997.28     2064.50    248.27 o
   2   4  12     1116.13     1067.87    201.23 o
   3   4  12      109.59        2.99    125.85 o
  -6   5  12        2.87       55.91    110.99 o
  -5   5  12     4772.53     4940.60    287.92 o
  -4   5  12       50.75       99.12    109.47 o
  -3   5  12     5833.81     6212.93    323.09 o
  -2   5  12       39.58      -99.51    123.29 o
  -1   5  12     3549.29     3690.50    820.52 o
   0   5  12      110.76        1.24    128.01 o
   1   5  12     2564.64     3061.49    293.52 o
   2   5  12       66.74       10.23    143.51 o
   3   5  12     2750.13     2940.47    293.67 o
  -5   6  12     1152.13     1030.12    161.00 o
  -4   6  12       68.94      172.14    112.06 o
  -3   6  12     1280.41     1502.51    179.01 o
  -2   6  12     1812.67     1487.92    221.36 o
  -1   6  12      202.81      289.18    146.96 o
   0   6  12     1716.06     1881.04    237.74 o
   1   6  12      164.20      199.88    134.71 o
   2   6  12      382.32      669.62    177.95 o
   3   6  12     1259.45     1551.36    224.91 o
  -5   7  12      304.59      147.25    116.62 o
  -4   7  12     4459.15     4776.92    283.39 o
  -3   7  12      577.40      716.83    207.42 o
  -2   7  12     3403.71     4098.70    269.14 o
  -1   7  12        5.53      118.91    125.89 o
   0   7  12     2868.01     3463.69    310.08 o
   1   7  12       32.78      -54.36    111.97 o
   2   7  12     2629.68     2951.78    296.19 o
   3   7  12      155.30      394.59    152.40 o
  -5   8  12      502.94      424.60    129.77 o
  -4   8  12      970.34     1199.85    166.81 o
  -3   8  12      618.58      439.89    128.03 o
  -2   8  12      778.11      723.00    145.56 o
  -1   8  12     1395.53     1280.37    428.29 o
   0   8  12       41.07      110.45    140.46 o
   1   8  12     1805.49     1721.55    234.38 o
   2   8  12       69.37      165.38    140.30 o
   3   8  12      520.90      686.41    177.56 o
  -5   9  12     4143.87     4069.01    269.31 o
  -4   9  12     1145.16      880.49    157.64 o
  -3   9  12     2636.40     3009.21    237.53 o
  -2   9  12      371.58      206.87    120.21 o
  -1   9  12     1324.90     1337.59    211.55 o
   0   9  12      307.96      467.28    157.44 o
   1   9  12     2431.99     2219.21    257.64 o
   2   9  12     1084.76     1430.80    222.59 o
  -5  10  12      260.42      257.97    126.70 o
  -4  10  12      856.99      798.97    152.36 o
  -3  10  12        0.64      -36.25    102.34 o
  -2  10  12     1232.17     1392.04    172.41 o
  -1  10  12       29.28      -42.32    102.02 o
   0  10  12     1626.75     1772.92    237.50 o
   1  10  12      257.82      283.92    153.45 o
   2  10  12     1210.37     1391.14    225.59 o
  -4  11  12     1258.02     1272.78    175.42 o
  -3  11  12      860.33     1045.26    165.54 o
  -2  11  12      965.82      929.79    154.85 o
  -1  11  12     1493.77     1581.43    189.38 o
   0  11  12     1431.20     1520.95    229.11 o
   1  11  12     1549.27     2145.44    255.81 o
   2  11  12     1820.44     1682.49    240.38 o
  -4  12  12       78.32       23.74    111.63 o
  -3  12  12      589.23      524.17    204.51 o
  -2  12  12       16.42     -147.34     98.23 o
  -1  12  12     1063.72     1260.15    173.75 o
   0  12  12        4.27      134.42    130.13 o
   1  12  12      704.74      681.31    184.03 o
  -3  13  12      904.21      974.97    234.61 o
  -2  13  12     1195.55     1273.76    174.60 o
  -1  13  12      215.94       96.17    143.71 o
   0  13  12      938.18      930.22    198.90 o
   1  13  12      479.47      729.57    191.15 o
  -3  14  12      452.24      485.96    140.62 o
  -2  14  12      362.69      123.19    114.41 o
  -1  14  12       10.51      -36.04    104.20 o
   0  14  12      643.08      713.06    155.16 o
  -2  15  12      200.36       72.63    118.06 o
  -1  15  12     1394.78     1575.10    198.96 o
  -3   0  13     3306.66     3574.06    483.01 o
  -1   0  13     9152.60    10813.21    774.01 o
   1   0  13     4244.31     4771.88    538.72 o
  -4   1  13       25.77      115.57    145.86 o
  -3   1  13       11.68      114.38    189.77 o
  -2   1  13      124.73      215.00    177.09 o
  -1   1  13       18.95      -75.91    143.85 o
   0   1  13       34.89       21.82    142.68 o
   1   1  13       45.65      -82.69    125.78 o
  -4   2  13     3012.22     2950.90    316.74 o
  -3   2  13      161.54      338.48    179.38 o
  -2   2  13     5811.82     6337.41    676.01 o
  -1   2  13      240.76      331.20    226.08 o
   0   2  13     3829.85     4577.82    368.48 o
   1   2  13      451.91      551.93    169.77 o
  -3   3  13      126.19      353.25    168.48 o
  -2   3  13       26.52      106.69    154.00 o
  -1   3  13      178.68      110.69    148.41 o
   0   3  13      336.84      603.69    179.75 o
   1   3  13        1.71     -173.73    133.27 o
  -3   4  13     2829.41     2976.02    313.58 o
  -2   4  13      909.13      962.75    261.40 o
  -1   4  13     4533.47     4970.60    631.24 o
   0   4  13     2206.78     2532.41    294.29 o
   1   4  13     2602.66     2751.86    303.09 o
  -3   5  13      274.76      293.41    165.93 o
  -2   5  13      157.76      238.46    162.15 o
  -1   5  13       83.55       65.09    155.22 o
   0   5  13        0.45       25.70    140.06 o
  -3   6  13     2980.40     2947.76    309.80 o
  -2   6  13     2072.50     2352.15    333.03 o
  -1   6  13     1506.97     1775.41    256.93 o
   0   6  13     2167.77     2209.86    278.73 o
  -2   7  13      190.23      170.43    160.35 o
  -1   7  13      184.09      305.62    256.43 o
   0   7  13       20.51      117.25    158.25 o
  -2   8  13     1334.22     1359.94    227.88 o
  -1   8  13      161.74      107.06    141.91 o
 
